# Supplementary material for: SARS-CoV-2 viremia and COVID-19 mortality: A prospective observational study
Source: PLoS One. 2023 Apr 28;18(4):e0281052. doi: 10.1371/journal.pone.0281052 (PMC10146509; doi:10.1371/journal.pone.0281052)
Supplement: S1 Dataset — (TSV) [file pone.0281052.s009.tsv]

Id_phenotype_analysis	Sex	Period	Age_at_admission	CCI	Disease_severity_at_Hospital_admission	Days_from_symptoms_onset_to_Hospital_admission	Death	Viremia_present	Result_viremia_Isample
P107	M	1	42.39835729	1	Critical	6	0	0
P157	F	1	60.56673511	2	Mild	1	0	0
P161	M	1	59.46064339	2	Mild	2	0	0
P167	F	1	36.09582478	0	Mild	1	0	0
P169	F	1	71.32375086	3	Mild	6	0	0
P177	M	1	80.19164956	5	Severe	7	1	0
P178	M	1	74.61190965	4	Critical	8	1	0
P181	M	1	71.89048597	3	Critical	4	1	0
P398	M	1	24.1670089	2	Critical	5	1	0
P26	M	1	61.74401095	2	Mild	3	0	0
P156	M	1	51.9890486	1	Mild	2	0	0
P183	M	1	79.69883641	6	Moderate	9	1	0
P217	M	1	57.33607118	1	Mild	3	0	0
P33	M	1	33.76865161	0	Moderate	5	0	0
P47	M	1	80.42984257	4	Critical	1	1	0
P143	M	1	28.25735797	0	Mild	2	0	0
P144	M	1	52.06844627	1	Mild	4	0	0
P168	F	1	31.83572895	0	Mild	5	0	0
P52	M	1	61.30047912	2	Severe	4	1	0
P53	M	1	67.9945243	2	Severe	2	0	0
P68	F	1	60.28199863	6	Moderate	2	1	0
P83	M	1	70.11635866	3	Severe	9	1	0
P146	M	1	64.88706366	2	Severe	6	0	0
P182	F	1	71.26351814	5	Critical	11	1	0
P204	F	1	53.12525667	1	Mild	3	0	0
P16	M	1	58.4202601	2	Severe	2	0	0
P41	M	1	87.09103354	7	Moderate	4	0	0
P44	M	1	73.69472964	5	Moderate	9	0	0
P141	M	1	78.72142368	4	Moderate	4	1	0
P147	M	1	26.46132786	0	Moderate	10	0	0
P170	M	1	44.83778234	3	Moderate	3	0	0
P224	F	1	32.82409309	1	Mild	4	0	0
P8	M	1	84.46817248	7	Moderate	2	0	0
P39	F	1	56.95277207	2	Severe	7	0	0
P45	M	1	73.12251882	6	Moderate	14	0	0
P51	M	1	69.79329227	3	Critical	2	1	1	P
P55	M	1	69.31416838	3	Severe	8	0	0
P65	M	1	51.22792608	1	Mild	5	0	1	P
P70	M	1	82.53798768	10	Moderate	3	0	0
P72	M	1	77.724846	3	Severe	7	0	0
P74	F	1	62.05886379	2	Severe	12	0	0
P75	M	1	60.54483231	2	Severe	9	0	0
P140	F	1	74.67214237	5	Severe	7	1	0
P145	M	1	17.33880903	0	Mild	4	0	0
P148	M	1	76.50376454	5	Moderate	3	0	0
P207	F	1	81.17180014	5	Critical	5	1	0
P215	M	1	66.6255989	9	Severe	7	1	0
P7	M	1	76.8788501	4	Moderate	2	0	0
P19	F	1	72.55578371	6	Severe	2	0	0
P25	M	1	77.99589322	3	Moderate	6	0	0
P30	M	1	53.14715948	1	Moderate	5	0	0
P43	M	1	88.42162902	5	Moderate	4	0	0
P49	M	1	68.26009582	2	Critical	4	0	0
P62	M	1	68.44079398	2	Critical	8	1	0
P69	M	1	70.45859001	3	Moderate	6	0	0
P71	M	1	75.4825462	4	Moderate	5	0	0
P82	M	1	64.93908282	7	Moderate	2	1	0
P166	M	1	63.14031485	2	Severe	3	0	0
P216	M	1	74.03969884	6	Moderate	7	1	0
P9	M	1	56.85420945	2	Moderate	11	0	0
P40	F	1	49.7522245	0	Moderate	6	0	0
P54	M	1	65.5523614	2	Moderate	7	1	1	P
P56	M	1	73.21560575	4	Moderate		1	0
P78	F	1	72.5174538	5	Severe	1	1	0
P79	F	1	88.54757016	5	Moderate	2	0	0
P80	M	1	69.96303901	5	Moderate	11	0	0
P20	M	1	76.61327858	5	Moderate	16	1	0
P24	M	1	39.29089665	0	Moderate	5	0	0
P28	M	1	64.862423	2	Moderate	8	0	0
P29	M	1	61.11978097	4	Moderate	8	0	0
P46	M	1	53.13620808	1	Critical	8	1	0
P58	M	1	70.43394935	3	Moderate	9	1	0
P61	M	1	71.76454483	3	Moderate	7	1	0
P73	M	1	76.03832991	3	Moderate	6	0	0
P84	M	1	78.34086242	4	Moderate	7	1	1	P
P112	M	1	79.26078029	6	Moderate	5	0	0
P205	M	1	75.15674196	5	Severe	3	1	0
P2	M	1	53.64544832	1	Moderate	6	0	0
P4	M	1	59.76180698	1	Moderate	4	0	1	P
P27	F	1	54.78439425	1	Moderate	8	0	0
P48	M	1	59.22792608	1	Critical	5	1	1	P
P57	F	1	75.90417522	3	Moderate	14	1	0
P66	M	1	69.96577687	2	Moderate	10	0	0
P81	M	1	30.71594798	0	Mild	4	0	0
P1	F	1	57.68925394	1	Severe	13	0	0
P17	F	1	78.6036961	3	Severe	16	0	0
P23	F	1	71.10472279	4	Moderate	7	0	0
P34	F	1	84.09308693	4	Severe	8	0	0
P37	F	1	70.05338809	3	Moderate	4	0	0
P63	M	1	47.61122519	0	Moderate	9	0	0
P106	F	1	94.13552361	5	Moderate	3	1	0
P159	M	1	49.91649555	1	Mild	19	0	0
P5	F	1	60.89801506	2	Moderate	9	0	0
P11	F	1	31.65229295	0	Moderate	9	0	0
P18	F	1	78.74606434	3	Severe	14	0	0
P35	F	1	88.23271732	10	Mild	1	1	0
P36	F	1	70.05612594	4	Moderate	3	0	0
P38	M	1	60.06570842	2	Mild	5	0	0
P42	M	1	67.4880219	2	Moderate	11	0	0
P60	M	1	69.5687885	4	Moderate	9	1	0
P64	M	1	51.41409993	1	Moderate	8	0	0
P76	M	1	66.770705	3	Moderate	4	0	0
P77	M	1	63.41957563	2	Moderate	9	1	1	P
P86	M	1	47.83572895	0	Moderate	9	0	0
P128	M	1	46.34086242	0	Moderate	3	0	0
P3	M	1	59.98631075	1	Moderate	11	0	0
P15	M	1	78.64476386	4	Severe	5	0	0
P21	M	1	65.3798768	2	Severe	11	0	0
P31	M	1	80.83230664	4	Moderate	2	0	0
P32	F	1	41.93839836	0	Moderate	8	0	0
P59	F	1	69.99315537	3	Severe	10	1	0
P67	F	1	61.14989733	2	Moderate	4	0	0
P85	M	1	67.87132101	2	Moderate	7	0	0
P87	F	1	77.62902122	3	Moderate	12	0	0
P88	M	1	48.05749487	0	Moderate	10	0	0
P89	M	1	67.54004107	3	Severe	15	0	0
P90	M	1	66.46132786	3	Severe	15	0	0
P91	M	1	50.88021903	1	Severe	8	0	0
P93	M	1	60.65982204	2	Moderate	9	0	0
P109	F	1	64.8678987	2	Severe	5	0	0
P6	M	1	80.08213552	6	Moderate	12	1	0
P22	M	1	65.26762491	3	Moderate	8	0	0
P94	M	1	62.53251198	2	Moderate	11	0	0
P95	M	1	85.2238193	6	Moderate	2	0	0
P126	F	1	57.2183436	1	Moderate	12	0	0
P127	F	1	56.80492813	1	Moderate	8	0	0
P142	M	1	75.15947981	4	Moderate	6	0	0
P12	F	1	73.43189596	3	Moderate	18	0	0
P13	M	1	58.84462697	3	Critical	10	1	0
P92	M	1	43.58658453	0	Moderate	4	0	0
P96	M	1	74.03969884	3	Moderate	7	0	1	P
P97	F	1	42.43942505	0	Severe	9	0	0
P98	F	1	72.36413415	4	Moderate	8	0	0
P136	F	1	61.18275154	2	Critical	3	0	0
P10	M	1	37.48939083	0	Moderate	8	0	0
P14	M	1	33.60711841	2	Critical	7	0	1	P
P50	M	1	70.74606434	4	Critical		1	0
P99	F	1	29.56605065	0	Moderate	9	0	0
P102	M	1	58.56536619	1	Moderate	6	0	1	P
P114	M	1	64.77207392	2	Moderate	9	0	0
P121	F	1	57.40451745	3	Moderate	11	0	0
P100	F	1	57.83162218	1	Moderate	9	0	0
P101	M	1	81.70841889	4	Moderate	8	1	0
P103	F	1	81.02395619	8	Moderate	8	0	0
P105	F	1	55.87953457	1	Mild	6	0	0
P110	F	1	62.72416153	4	Moderate	9	0	0
P111	F	1	79.01984942	3	Severe	2	0	0
P117	M	1	90.89664613	5	Moderate	2	1	0
P120	M	1	76.04928131	5	Severe	9	0	0
P122	M	1	44.25462012	0	Moderate	10	0	0
P429	M	1	61.4017796	6	Critical	9	0	0
P108	F	1	48.5065024	3	Critical	11	0	0
P113	F	1	72.23545517	6	Moderate	5	0	0
P115	M	1	33.92197125	0	Critical	2	0	1	P
P116	M	1	49.29774127	0	Critical	9	0	0
P118	F	1	72.3449692	6	Moderate	5	0	0
P119	M	1	49.75496235	0	Moderate	8	0	0
P123	M	1	62.32991102	2	Severe	6	0	1	P
P124	M	1	46.28610541	1	Mild	3	0	0
P125	M	1	82.95140315	10	Mild	4	0	0
P133	F	1	43.94524298	0	Moderate	2	0	0
P137	M	1	67.58384668	2	Critical	5	0	0
P230	M	1	60.678987	2	Severe	5	1	0
P480	M	1	53.17453799	1	Critical	1	0	0
P104	F	1	68.48186174	2	Moderate	11	0	1	P
P129	M	1	35.88501027	0	Critical	8	0	0
P130	F	1	81.49212868	5	Severe	12	0	1	P
P131	F	1	31.98083504	0	Severe	6	0	0
P132	M	1	77.98220397	5	Moderate	7	0	0
P138	F	1	23.85763176	0	Mild	3	0	0
P139	F	1	73.59616701	3	Severe	10	0	0
P149	F	1	73.67008898	3	Critical	9	0	0
P174	M	1	61.67282683	4	Critical	6	1	0
P430	M	1	73.84531143	3	Critical	4	0	0
P483	M	1	56.49007529	1	Critical	0	0	0
P150	M	1	54.05886379	1	Critical	4	0	0
P151	M	1	55.58658453	1	Critical	9	0	0
P152	M	1	45.97672827	0	Critical	4	0	1	P
P153	F	1	86.40657084	9	Severe	1	0	0
P154	M	1	61.67556468	2	Moderate	4	0	0
P155	M	1	42.93771389	0	Moderate	9	0	0
P164	F	1	29.82340862	0	Moderate	4	0	1	P
P165	M	1	53.39904175	1	Moderate	9	0	0
P202	M	1	64.57221081	2	Critical	11	1	0
P214	M	1	60.31759069	3	Critical	17	1	0
P443	M	1	46.88021903	0	Moderate	10	0	0
P135	M	1	54.99520876	1	Severe	13	0	0
P158	M	1	68.84052019	5	Critical	10	1	1	P
P160	M	1	42.72416153	0	Critical	8	0	0
P162	M	1	55.46338125	2	Moderate	3	0	0
P163	F	1	50.7980835	1	Moderate	6	0	0
P478	M	1	57.29226557	1	Critical	0	0	0
P506	M	1	59.37850787	2	Severe	1	0	0
P171	M	1	76.24366872	5	Mild	2	0	0
P172	M	1	61.70294319	2	Severe	9	0	0
P195	M	1	41.77138946	0	Severe	10	0	0
P200	F	1	56.77754962	1	Severe	14	0	0
P232	F	1	36.85147159	0	Moderate		0	0
P479	M	1	52.58590007	3	Severe	6	0	0
P173	M	1	57.7467488	2	Critical	9	0	1	P
P175	F	1	27.44147844	0	Critical	6	0	0
P176	M	1	43.04996578	0	Severe	9	0	0
P179	M	1	73.87816564	3	Critical	12	1	0
P180	M	1	48.72826831	1	Mild	11	0	0
P184	F	1	27.74537988	2	Mild	6	0	0
P185	F	1	47.04722793	0	Moderate	3	0	0
P186	M	1	46.03969884	0	Moderate	0	0	0
P187	M	1	58.74332649	1	Moderate	5	0	0
P188	M	1	38.73237509	0	Moderate	8	0	0
P189	M	1	36.78576318	0	Moderate	4	0	0
P190	F	1	50.15195072	1	Moderate	8	0	0
P192	M	1	29.60711841	0	Moderate	5	0	0
P193	M	1	69.08692676	2	Moderate	6	0	0
P194	M	1	47.40314853	0	Moderate	3	0	0
P201	M	1	68.65982204	2	Critical	13	0	1	P
P484	M	1	75.63312799	5	Critical	5	0	0
P485	M	1	81.76317591	4	Moderate	7	0	0
P134	M	1	41.99589322	0	Critical	9	0	1	P
P196	M	1	46.96235455	0	Critical	7	1	0
P197	M	1	47.72621492	2	Moderate	3	0	0
P198	M	1	86.24229979	4	Severe	6	1	0
P199	M	1	65.53045859	3	Moderate	6	0	0
P222	M	1	43.8275154	0	Moderate	6	1	1	P
P223	M	1	32.8678987	0	Severe	6	0	1	P
P229	M	1	56.94182067	2	Severe	14	0	0
P267	M	1	58.05886379	1	Critical	0	0	0
P504	M	1	70.18480493	3	Severe	9	0	0
P191	M	1	92.55304586	5	Severe	4	1	0
P203	F	1	72.26557153	3	Severe	11	0	0
P206	F	1	59.99726215	1	Severe	14	0	0
P208	M	1	55.50171116	1	Critical	10	1	0
P209	F	1	45.91649555	1	Severe	5	0	0
P210	M	1	71.1321013	3	Critical	6	1	0
P211	F	1	49.04859685	0	Moderate	15	0	0
P212	M	1	38.98699521	0	Moderate	6	0	0
P213	M	1	42.48323066	0	Severe	11	0	1	P
P218	M	1	57.01026694	1	Severe	10	0	0
P219	M	1	37.7303217	0	Mild	2	0	0
P220	M	1	63.27446954	3	Mild	5	0	0
P440	M	1	83.52908966	4	Critical	3	1	0
P468	M	1	47.58384668	0	Critical	8	0	0
P1403	F	1	47.38945927	4	Moderate	4	0	0
P221	M	1	54.89390828	1	Severe	11	0	1	P
P225	F	1	36.55304586	0	Moderate	6	0	0
P226	F	1	49.5797399	0	Critical	10	0	0
P227	M	1	67.76728268	2	Critical	13	0	0
P228	M	1	67.2991102	5	Severe	5	0	0
P234	F	1	48.93634497	0	Severe	10	0	0
P460	M	1	50.69130732	2	Critical	6	0	0
P472	F	1	35.45790554	0	Severe	4	0	0
P435	F	1	81.28678987	4	Moderate	10	0	0
P455	M	1	41.11978097	0	Critical	7	0	0
P461	F	1	74.954141	3	Critical	14	1	0
P508	M	1	67.84120465	4	Critical	4	1	0
P233	F	1	68.72005476	2	Critical	9	0	0
P235	M	1	44.58042437	0	Moderate	6	0	0
P236	M	1	59.62217659	1	Severe	11	0	0
P237	M	1	55.27446954	1	Critical	12	0	0
P238	M	1	56.38603696	2	Severe	13	0	0
P282	M	1	34.39288159	1	Critical	9	1	0
P433	M	1	72.64613279	6	Critical	13	1	0
P438	M	1	62.76796715	3	Moderate	0	0	0
P446	M	1	34.52156057	0	Moderate	4	0	0
P466	M	1	47.44147844	0	Critical	5	0	0
P509	M	1	76.51471595	5	Critical	7	1	0
P513	M	1	80.09308693	6	Moderate	10	1	0
P516	M	1	66.99247091	2	Critical	8	1	0
P520	M	1	50.47775496	1	Critical		1	0
P239	M	1	70.75975359	3	Critical	7	1	0
P240	M	1	71.92881588	3	Critical	16	0	0
P241	F	1	57.86447639	2	Moderate	2	0	0
P242	M	1	67.15126626	2	Critical	11	1	0
P243	F	1	62.14099932	2	Moderate	7	0	0
P244	M	1	67.62217659	2	Severe	5	0	1	P
P266	M	1	61.75496235	2	Critical	10	1	0
P268	M	1	49.99863107	0	Critical	8	0	0
P439	F	1	88.84052019	7	Moderate	0	1	0
P445	M	1	77.08966461	3	Critical	11	1	0
P453	M	1	53.80971937	2	Critical	10	1	0
P465	M	1	64.14784394	2	Critical	14	0	0
P477	M	1	65.13073238	5	Moderate	21	0	0
P492	M	1	71.21971253	3	Severe	6	0	0
P493	M	1	59.49623546	3	Moderate	9	0	0
P503	F	1	65.08966461	3	Critical	8	1	0
P245	M	1	55.42505133	1	Critical	9	0	0
P246	M	1	46.36002738	0	Severe	10	0	1	P
P247	F	1	40.38056126	0	Severe	5	0	0
P248	M	1	61.47843943	2	Severe	18	0	0
P271	F	1	47.54825462	2	Moderate		1	0
P273	M	1	49.60164271	0	Critical	20	0	0
P300	M	1	35.20054757	0	Moderate	10	0	0
P441	M	1	76.56947296	3	Critical	7	1	0
P459	M	1	62.73237509	2	Moderate	13	0	0
P462	F	1	66.6201232	2	Critical	15	0	0
P491	F	1	58.86926762	1	Moderate	9	0	0
P517	M	1	67.15947981	5	Critical	0	1	0
P249	F	1	28.862423	0	Moderate	4	0	1	P
P250	M	1	62.63655031	2	Critical	4	0	0
P251	F	1	58.66940452	1	Critical	7	0	0
P252	M	1	93.66735113	9	Severe	14	0	0
P253	M	1	61.93292266	4	Severe	6	0	0
P254	M	1	51.2991102	1	Severe	8	0	1	P
P256	F	1	33.97125257	0	Critical	6	0	0
P269	M	1	61.50855578	2	Critical	22	1	0
P270	M	1	84.95003422	12	Severe	7	1	0
P276	F	1	61.46748802	3	Severe	15	0	0
P434	F	1	84.5338809	6	Moderate	12	0	0
P442	F	1	96.78850103	9	Moderate	1	1	0
P451	M	1	63.21971253	5	Moderate	12	0	0
P499	M	1	69.93839836	3	Critical	13	0	0
P502	M	1	48.30390144	0	Critical	11	1	0
P518	M	1	56.0164271	1	Critical	13	0	0
P255	F	1	71.2881588	3	Severe	12	0	0
P257	M	1	71.17043121	4	Severe	10	0	0
P258	M	1	88.58042437	8	Moderate	0	1	0
P259	M	1	53.9028063	1	Critical	11	0	0
P260	M	1	76.7063655	3	Severe	13	0	0
P261	M	1	51.57015743	2	Moderate	2	0	0
P262	M	1	37.52772074	0	Moderate	4	0	0
P263	F	1	69.62628337	3	Severe	5	0	0
P264	M	1	58.39288159	1	Moderate	8	0	0
P265	M	1	62.65845311	9	Mild	0	0	0
P348	M	1	65.91101985	2	Critical	15	1	0
P272	F	1	56.54209446	7	Moderate	9	0	0
P274	F	1	72.69267625	3	Moderate	13	0	1	P
P275	M	1	28.64339493	0	Moderate	10	0	0
P277	F	1	89.11430527	4	Severe	2	1	0
P278	F	1	79.81930185	4	Severe		0	0
P279	M	1	35.57563313	1	Severe	4	0	0
P280	M	1	51.72073922	1	Moderate	10	0	0
P281	M	1	47.06091718	0	Moderate		0	0
P283	F	1	57.05954825	2	Severe	4	0	0
P284	M	1	60.65982204	3	Moderate	10	0	0
P289	M	1	67.68788501	2	Critical	3	0	0
P290	F	1	68.6954141	2	Critical	13	0	0
P291	M	1	67.34291581	2	Severe	6	0	0
P328	M	1	68.24640657	3	Critical		1	0
P432	M	1	78.63655031	3	Critical	6	0	0
P467	M	1	81.68377823	7	Severe	10	1	0
P475	F	1	72.19438741	5	Severe	8	0	0
P285	M	1	58.34086242	1	Critical	8	0	0
P286	F	1	63.18412047	3	Moderate	5	0	0
P287	F	1	54.98151951	2	Moderate	3	0	0
P288	M	1	56.58590007	1	Moderate	8	0	0
P295	M	1	75.86310746	3	Critical	18	0	0
P450	M	1	71.07186858	6	Critical	7	1	0
P458	M	1	63.99726215	3	Moderate	7	0	0
P490	F	1	77.77686516	3	Moderate	4	0	0
P494	M	1	88.96372348	6	Moderate	4	1	0
P507	M	1	60.5338809	2	Moderate	7	0	0
P292	M	1	47.58384668	0	Severe	8	0	0
P293	F	1	55.21971253	2	Moderate	8	0	1	P
P294	F	1	94.83367556	9	Critical	2	1	0
P330	M	1	58.50513347	4	Moderate	9	0	0
P376	M	1	72.98288843	3	Critical	18	1	0
P431	M	1	50.86926762	2	Critical	11	1	0
P452	M	1	54.0971937	7	Critical	5	1	0
P454	M	1	76.94729637	6	Critical	6	0	0
P495	M	1	40.58042437	0	Moderate	8	0	0
P301	F	1	73.88911704	3	Critical	6	1	0
P302	M	1	48.24640657	1	Critical	8	0	0
P303	M	1	44.81040383	0	Severe	2	0	0
P304	M	1	48.07118412	2	Severe	2	0	0
P305	F	1	72.81861739	6	Severe	1	0	0
P306	M	1	56.64339493	1	Moderate	9	0	0
P308	F	1	46.29705681	0	Critical	7	0	0
P331	F	1	73.09787817	4	Moderate	7	1	0
P444	M	1	75.71526352	5	Moderate	2	1	0
P448	F	1	79.64134155	5	Severe	7	0	0
P476	F	1	60.62696783	2	Critical	14	0	0
P497	F	1	41.5523614	0	Moderate	22	0	0
P519	F	1	50.32443532	1	Critical	7	1	0
P298	M	1	55.05544148	1	Severe	10	0	0
P307	M	1	53.77138946	1	Severe	21	0	0
P309	F	1	53.47843943	1	Critical	15	0	0
P310	F	1	52.73921971	1	Severe	15	0	0
P311	M	1	64.31485284	2	Moderate	8	0	0
P312	M	1	65.79603012	2	Moderate	8	0	0
P313	M	1	40.67351129	0	Critical	3	1	0
P329	M	1	63.61943874	3	Critical	10	1	0
P356	M	1	70.66666667	4	Critical	12	1	0
P378	M	1	55.65229295	3	Critical	17	1	0
P382	F	1	49.33607118	1	Critical	6	0	0
P498	F	1	70.26146475	3	Critical	8	0	0
P297	M	1	44.3613963	2	Severe	14	0	0
P299	F	1	41.66461328	0	Critical	12	0	0
P314	F	1	58.83641342	1	Severe	12	0	0
P332	M	1	78.56262834	6	Moderate	3	0	0
P457	F	1	62.90212183	4	Critical	19	0	0
P463	F	1	81.07597536	6	Moderate	0	0	0
P511	F	1	72.67351129	6	Critical	3	1	0
P315	M	1	52.49555099	2	Critical	10	0	0
P316	M	1	71.67693361	7	Mild	4	0	0
P317	M	1	52.30663929	1	Severe	11	0	0
P318	F	1	43.76454483	0	Moderate	16	0	0
P319	F	1	50.29158111	1	Moderate	4	0	0
P320	M	1	38.2642026	1	Moderate	17	0	0
P510	M	1	88.38329911	5	Mild	1	0	0
P321	F	1	51.56741958	4	Severe	5	0	0
P322	F	1	56.26557153	1	Moderate	9	0	0
P323	M	1	29.25119781	0	Moderate	2	0	0
P324	F	1	56.35865845	1	Moderate	9	0	0
P325	M	1	57.11704312	1	Moderate	6	0	0
P326	M	1	55.60574949	1	Moderate	8	0	0
P327	M	1	26.34086242	0	Mild	10	0	0
P334	M	1	49.58521561	2	Moderate	31	0	0
P335	M	1	71.55646817	4	Critical	18	0	0
P394	F	1	54.13826146	2	Critical	7	0	0
P473	M	1	42.91854894	0	Moderate	9	0	0
P481	M	1	71.35660507	4	Moderate	25	0	0
P482	M	1	68.15879535	2	Critical	12	0	0
P487	F	1	77.81245722	5	Moderate	3	0	0
P333	M	1	67.62765229	4	Mild	1	0	0
P336	F	1	50.19301848	1	Moderate	11	0	0
P337	M	1	50.71321013	3	Severe	11	1	0
P338	M	1	73.52498289	3	Severe	7	0	0
P339	F	1	64.33675565	8	Moderate	3	1	0
P340	F	1	47.6386037	0	Moderate	9	0	0
P341	M	1	57.94661191	1	Moderate	5	0	0
P449	F	1	77.35797399	5	Severe	5	0	0
P471	M	1	80.3504449	4	Critical	8	1	0
P505	M	1	62.65571526	2	Moderate	8	0	0
P512	M	1	75.06913073	3	Critical	13	0	0
P2102	F	1	28.02464066	0	Moderate	9	0	0
P342	M	1	69.25667351	2	Critical	4	0	0
P447	M	1	62.38193018	2	Critical	7	0	0
P474	F	1	67.02806297	4	Moderate	7	0	0
P486	F	1	84.41889117	5	Critical	9	0	0
P343	M	1	51.15126626	1	Severe	8	0	0
P344	M	1	60.82135524	2	Severe	20	0	0
P345	F	1	32.52566735	0	Severe	5	0	0
P346	F	1	60.68172485	2	Severe	9	0	0
P347	M	1	54.41752225	5	Mild	2	0	0
P350	M	1	58.90212183	1	Critical	35	1	0
P361	M	1	73.06502396	4	Severe	10	0	0
P364	F	1	56.58042437	5	Moderate	5	0	0
P437	M	1	76.75564682	6	Severe	2	0	0
P456	F	1	85.18001369	6	Severe	22	0	0
P470	F	1	43.1430527	0	Severe	12	0	0
P500	M	1	79.06091718	4	Moderate	6	0	0
P362	F	1	67.27446954	3	Critical	6	1	0
P377	M	1	61.52498289	2	Severe	22	1	0
P389	F	1	54.55167693	3	Critical	10	0	0
P403	M	1	32.96919918	0	Severe	2	0	0
P464	F	1	82.97878166	6	Severe	1	1	0
P514	M	1	78.04791239	7	Moderate	1	0	0
P349	M	1	41.2019165	0	Mild	2	0	1	N
P369	M	1	28.28747433	0	Critical	9	0	0
P390	M	1	58.5927447	1	Severe	10	0	0
P488	M	1	68.62970568	3	Moderate	4	0	0
P355	M	1	55.6386037	1	Critical	26	1	0
P363	F	1	60.77481177	2	Severe	4	0	0
P366	F	1	91.6550308	5	Moderate	1	0	0
P367	M	1	61.35797399	2	Severe	5	0	0
P374	F	1	58.9486653	1	Mild	17	0	0
P515	F	1	81.17727584	5	Critical	4	0	0
P489	M	1	76.90349076	4	Moderate	9	0	0
P360	M	1	49.64544832	1	Moderate	4	0	0
P375	F	1	44.22176591	0	Critical	11	0	0
P436	M	1	76.06844627	4	Severe	1	1	0
P501	M	1	84.09582478	6	Moderate	10	0	0
P359	M	1	54.93497604	1	Critical	22	0	1	P
P368	M	1	78.64750171	5	Moderate	17	0	0
P351	M	1	63.90143737	2	Critical	23	1	0
P380	F	1	30.5982204	0	Mild	1	0	0
P379	M	1	79.41683778	4	Moderate	14	0	0
P381	F	1	56.8843258	1	Critical		1	0
P395	F	1	91.45790554	6	Moderate	2	0	0
P409	M	1	38.18206708	0	Moderate	8	0	0
P428	M	1	41.78507871	2	Moderate	6	0	0
P496	M	1	79.96167009	5	Critical	2	1	0
P352	M	1	71.31827515	5	Severe	14	0	0
P386	M	1	58.275154	4	Moderate	0	1	0
P396	M	1	46.98425736	4	Moderate	36	0	0
P353	F	1	73.53319644	3	Moderate	33	0	0
P354	F	1	58.16016427	1	Mild		0	0
P357	M	1	53.69199179	4	Moderate	32	0	0
P358	M	1	34.13004791	0	Moderate	3	0	0
P371	M	1	51.95619439	1	Severe	15	0	0
P469	M	1	67.58110883	6	Severe	3	1	0
P397	F	1	57.81793292	1	Moderate	6	0	0
P372	F	1	44.69267625	0	Mild	9	0	0
P416	M	1	31.02532512	0	Moderate	14	0	0
P405	F	1	82.00136893	6	Moderate	16	1	0
P417	M	1	48.89527721	3	Severe	13	0	0
P370	F	1	50.00684463	1	Moderate	41	0	0
P404	F	1	86.40930869	5	Moderate	19	1	0
P414	F	1	34.2477755	0	Moderate	7	0	0
P418	M	1	37.20465435	8	Mild	0	0	0
P383	F	1	34.20670773	0	Moderate	43	0	0
P399	M	1	40.05475702	0	Critical	11	0	0
P365	F	1	45.01300479	0	Moderate	9	0	0
P373	F	1	47.33470226	0	Moderate	4	0	0
P387	M	1	35.30732375	0	Moderate	10	0	0
P391	M	1	72.72005476	4	Critical		1	0
P393	M	1	78.46680356	5	Moderate	14	0	0
P415	M	1	72.5065024	6	Critical	1	0	0
P412	M	1	51.58110883	1	Critical	24	1	0
P385	M	1	57.52772074	2	Critical	9	0	0
P384	M	1	79.35660507	11	Moderate	12	1	0
P413	M	1	52.90075291	2	Moderate	34	0	0
P388	M	1	33.32511978	0	Moderate	8	0	0
P408	F	1	48.1615332	5	Moderate	9	0	0
P421	M	1	65.14989733	3	Severe	3	0	0
P392	M	1	67.92607803	6	Moderate	10	0	0
P401	M	1	32.3613963	0	Severe	7	0	0
P425	F	1	94.52429843	5	Severe	10	1	0
P400	M	1	77.72210815	3	Moderate	40	0	0
P402	M	1	58.02053388	1	Severe	3	0	0
P426	F	1	82.00410678	4	Moderate	2	0	0
P407	F	1	64.3394935	3	Moderate	17	0	0
P406	M	1	84.27926078	6	Severe	14	1	0
P411	M	1	48.5065024	0	Critical	14	0	0
P420	F	1	80.99931554	8	Moderate	44	0	0
P410	M	1	37.27857632	1	Moderate	10	0	0
P427	M	1	38.54620123	1	Moderate	1	0	0
P423	F	1	24.49281314	0	Moderate	1	0	0
P424	M	1	40.6899384	0	Mild	4	0	0
P419	M	1	76.82409309	6	Moderate	1	0	0
P422	F	1	30.86379192	0	Moderate	4	0	0
P648	M	2	82.72963723	9	Severe	1	1	0
P522	F	2	26.66119097	0	Mild	5	0	0
P523	M	2	22.99794661	0	Moderate	0	0	0
P560	M	2	41.28678987	0	Moderate	1	0	0
P622	F	2	91.54825462	5	Moderate	0	0	0
P545	F	2	49.53593429	1	Mild	1	0	0
P562	F	2	67.71252567	2	Moderate	10	0	0
P620	M	2	61.79329227	2	Moderate	6	0	0
P568	F	2	78.40383299	10	Moderate	7	0	0
P570	F	2	77.96577687	9	Mild	0	0	0
P571	F	2	69.17453799	3	Moderate	3	0	0
P576	M	2	24.49555099	0	Moderate	2	0	0
P578	M	2	59.41683778	1	Moderate	30	0	0
P526	F	2	63.1266256	2	Moderate	7	0	0
P525	M	2	21.31690623	0	Moderate	14	0	0
P585	F	2	88.31211499	5	Moderate	20	0	0
P621	M	2	26.33538672	0	Moderate	4	0	0
P533	F	2	91.30184805	5	Mild	0	0	0
P594	M	2	24.53661875	0	Moderate	7	0	0
P597	F	2	82.65023956	6	Mild	0	0	0
P535	F	2	86.13278576	6	Mild	0	0	0
P604	M	2	36.73921971	0	Moderate	6	0	0
P609	M	2	33.18822724	0	Mild	1	0	0
P637	M	2	73.9192334	3	Moderate	1	0	0
P639	M	2	37.84804928	0	Severe	6	0	0
P575	M	2	15.99726215	0	Mild	3	0	0
P524	M	2	24.50376454	0	Mild	3	0	0
P599	F	2	97.18548939	6	Moderate	0	0	0
P640	M	2	83.24982888	7	Critical	2	1	0
P554	M	2	63.56194387	2	Critical	4	0	0
P573	F	2	94.49418207	10	Moderate	2	0	0
P641	M	2	55.41136208	1	Severe	8	0	0
P600	M	2	86.45037645	7	Severe	11	1	0
P601	F	2	78.92128679	6	Severe	0	1	0
P606	F	2	90.80355921	5	Mild	1	0	0
P610	F	2	90.60643395	5	Moderate	1	0	0
P536	M	2	76.22450376	7	Moderate	3	0	0
P615	F	2	95.15126626	4	Severe	0	1	0
P531	F	2	54.79534565	2	Moderate	2	0	0
P625	M	2	72.13415469	5	Moderate	0	0	0
P644	F	2	59.816564	1	Mild	0	0	0
P529	F	2	74.10540726	6	Moderate	0	0	0
P530	F	2	85.96303901	6	Mild	0	0	0
P538	M	2	48.1670089	0	Moderate	5	0	0
P541	F	2	20.34223135	0	Mild	6	0	0
P543	M	2	57.69746749	1	Moderate	12	0	0
P532	M	2	52.87611225	1	Moderate	6	0	0
P613	M	2	66.57357974	3	Critical	6	0	0
P528	F	2	87.4934976	6	Moderate	0	0	0
P542	M	2	85.59342916	9	Moderate	8	0	0
P581	M	2	79.39219713	4	Moderate	1	0	0
P540	M	2	74.35728953	5	Moderate	0	0	0
P564	M	2	59.88774812	1	Moderate	2	0	0
P695	M	2	49.54962355	0	Critical	5	0	0
P565	M	2	55.1266256	2	Moderate	3	0	0
P546	M	2	81.31143053	7	Moderate	1	0	0
P552	F	2	45.57152635	0	Moderate	5	0	0
P583	M	2	62.19301848	8	Mild	4	0	0
P683	M	2	63.84394251	4	Critical	3	0	0
P534	F	2	58.80082136	1	Moderate	4	0	0
P636	F	2	93.59342916	4	Severe	1	0	0
P712	M	2	76.77207392	6	Critical	15	0	0
P587	F	2	30.64750171	0	Mild	1	0	0
P590	F	2	44.41067762	2	Mild	1	0	0
P548	M	2	32.85968515	0	Moderate	4	0	0
P566	M	2	65.045859	2	Moderate	4	0	0
P553	M	2	61.39904175	2	Moderate	8	0	0
P592	F	2	95.25256674	5	Moderate	0	1	0
P593	M	2	48.87611225	0	Moderate	7	0	0
P605	M	2	78.42847365	7	Mild	0	0	0
P612	M	2	65.83983573	4	Moderate	0	1	0
P618	M	2	24.89527721	0	Mild	0	0	0
P623	F	2	86.55715264	5	Mild	1	0	0
P559	F	2	95.26899384	8	Mild	2	0	0
P595	F	2	60.19438741	8	Moderate	1	0	0
P608	F	2	86.9650924	6	Moderate	0	0	0
P549	M	2	32.20807666	0	Moderate	10	0	0
P603	M	2	66.65297741	7	Mild	0	0	0
P629	F	2	90.23408624	6	Moderate	0	0	0
P561	F	2	85.51950719	5	Moderate	3	0	0
P626	M	2	33.54414784	0	Mild	9	0	0
P632	M	2	86.84736482	6	Moderate	1	0	0
P589	F	2	88.42162902	4	Moderate	3	0	0
P628	F	2	82.54072553	7	Mild	1	1	0
P634	M	2	72.52566735	5	Moderate	1	0	0
P638	F	2	81.97946612	5	Mild	1	0	0
P709	M	2	59.27994524	1	Critical	11	0	0
P710	M	2	59.39767283	1	Critical	6	0	0
P633	M	2	50.05612594	7	Mild	8	0	0
P701	M	2	66.19575633	3	Critical	9	0	0
P752	F	2	73.38261465	3	Critical	22	1	0
P539	F	2	64.77481177	2	Moderate	1	0	0
P642	M	2	73.9028063	4	Moderate	0	0	0
P544	M	2	46.50787132	1	Critical	11	0	0
P550	M	2	38.94045175	1	Moderate	4	0	0
P596	M	2	54.23956194	1	Moderate	14	0	0
P616	F	2	73.55509925	3	Severe	11	0	0
P631	M	2	68.1670089	6	Severe	4	1	0
P643	M	2	58.09993155	1	Moderate	10	0	0
P555	F	2	41.5523614	0	Severe	1	0	0
P557	M	2	35.86310746	1	Moderate	9	0	0
P558	F	2	52.68172485	1	Mild	3	0	0
P527	M	2	76.22176591	4	Moderate	11	0	0
P556	M	2	14.73237509	0	Moderate	2	0	0
P563	F	2	44.29842574	0	Moderate	14	0	0
P651	M	2	60.38056126	2	Critical	13	0	0
P775	M	2	51.56741958	1	Critical	3	0	0
P1162	M	2	71.04722793	3	Mild	4	0	0
P591	M	2	87.14579055	5	Moderate	3	0	0
P650	F	2	46.98699521	0	Moderate	3	0	0
P551	F	2	65.79329227	2	Severe	2	1	0
P567	F	2	94.04517454	7	Mild	0	0	0
P569	F	2	56.1889117	2	Moderate	11	0	0
P572	M	2	67.50171116	3	Moderate	4	0	0
P2236	M	2	77.45927447	4	Moderate	4	0	0
P574	F	2	62.86652977	3	Moderate	5	0	0
P1020	F	2	84.92539357	5	Mild	1	0	0
P577	F	2	86.57357974	6	Moderate	2	0	0
P825	M	2	54.9596167	2	Critical	11	0	0
P537	M	2	75.65229295	7	Severe	3	1	0
P579	M	2	48.59411362	0	Moderate	1	0	0
P582	M	2	51.89596167	1	Moderate	1	0	0
P580	M	2	57.27036277	2	Moderate	3	0	0
P652	F	2	73.50855578	4	Moderate	8	0	0
P841	M	2	59.75633128	1	Critical	7	0	0
P598	M	2	81.50581793	5	Moderate	0	1	0
P611	F	2	54.86652977	1	Critical	11	0	0
P658	M	2	55.52087611	1	Moderate	23	0	0
P584	M	2	56.63518138	3	Moderate	4	0	0
P588	M	2	52.36960986	1	Mild	2	0	0
P614	M	2	60.81040383	7	Moderate	1	0	0
P842	M	2	53.35797399	1	Critical	7	0	0
P586	M	2	62.04517454	2	Moderate	3	0	0
P602	M	2	43.51813826	0	Moderate	3	0	0
P624	M	2	52.99931554	2	Moderate	2	0	0
P843	M	2	79.27994524	3	Critical	5	1	0
P1001	F	2	76.862423	3	Moderate	14	0	0
P607	M	2	70.38740589	3	Moderate	6	0	0
P617	M	2	50.17385352	1	Moderate	8	0	0
P635	F	2	84.02737851	6	Severe	3	0	0
P1005	F	2	73.08418891	8	Critical	13	1	0
P619	M	2	59.34291581	2	Moderate	4	0	0
P692	M	2	76.75838467	4	Severe	10	0	0
P699	F	2	52.70362765	4	Mild	1	0	0
P627	M	2	58.770705	3	Moderate	3	0	0
P630	F	2	77.22108145	5	Moderate	8	0	0
P918	M	2	25.86447639	0	Mild	0	0	0
P921	M	2	44.93908282	0	Severe	6	0	0
P844	M	2	60.09582478	5	Critical	7	0	0
P1002	M	2	55.71526352	2	Severe	18	0	0
P703	F	2	55.23887748	7	Mild	15	0	0
P820	M	2	44.21081451	0	Moderate	4	0	0
P912	M	2	64.09308693	2	Severe	3	0	0
P1012	M	2	56.77754962	1	Moderate	11	0	0
P895	M	2	43.00616016	1	Critical	10	0	0
P993	F	2	71.92060233	7	Moderate	4	0	0
P746	M	2	52.95003422	1	Moderate	9	0	0
P748	M	2	84.24366872	6	Moderate	34	0	0
P917	M	2	53.70841889	1	Moderate	1	0	0
P750	M	2	65.62080767	4	Mild	0	0	0
P753	M	2	82.2587269	9	Moderate	1	0	0
P756	F	2	79.21149897	5	Moderate	1	0	0
P891	M	2	38.42847365	0	Mild	7	0	0
P653	F	2	38.49965777	0	Moderate	6	0	0
P962	M	2	50.71868583	1	Moderate	1	0	0
P666	M	2	77.724846	7	Moderate	2	0	0
P936	M	2	46.32717317	0	Moderate	3	0	0
P940	F	2	71.21423682	5	Mild	0	0	0
P649	F	2	64.22450376	2	Moderate	2	0	0
P732	M	2	49.70294319	0	Critical	10	1	0
P733	M	2	72.11772758	3	Critical	6	1	0
P758	M	2	75.69883641	6	Severe	6	1	0
P939	F	2	83.49075975	5	Moderate	3	0	0
P659	M	2	67.63312799	3	Critical	4	0	0
P865	M	2	75.88774812	4	Moderate	4	0	0
P654	M	2	19.6550308	0	Mild	2	0	0
P674	M	2	68.10403833	4	Critical	4	0	0
P675	M	2	66.36824093	4	Severe	4	0	0
P754	F	2	68.53935661	2	Mild	2	0	0
P907	F	2	22.275154	0	Moderate	1	0	0
P974	F	2	61.65639973	10	Moderate	6	0	0
P665	F	2	71.35386721	3	Moderate	5	0	0
P670	F	2	58.58726899	1	Severe	6	0	0
P671	M	2	72.08213552	6	Moderate	2	0	0
P726	F	2	89.63997262	4	Moderate	6	0	0
P727	F	2	83.39219713	7	Moderate	1	1	0
P759	M	2	85.229295	6	Mild	1	1	0
P819	F	2	55.80287474	2	Moderate	4	0	0
P854	M	2	26.04517454	1	Severe	2	0	0
P977	F	2	84.40793977	5	Mild	1	0	0
P980	M	2	74.01232033	3	Mild	7	0	0
P997	F	2	76.71731691	5	Mild	1	1	0
P657	M	2	80.93086927	4	Severe	5	1	0
P705	F	2	87.96167009	4	Moderate	4	0	0
P736	F	2	50.64750171	1	Mild	3	0	0
P778	F	2	78.7652293	3	Moderate	2	0	0
P853	M	2	58.44490075	2	Critical	13	0	0
P957	M	2	38.2477755	1	Moderate	2	0	0
P961	M	2	87.45242984	6	Moderate	2	0	0
P969	F	2	42.48596851	0	Mild	7	0	0
P669	M	2	61.75496235	2	Severe	5	0	0
P694	M	2	62.59000684	3	Mild	0	1	0
P707	F	2	66.28336756	3	Severe	4	0	0
P711	M	2	55.40588638	2	Moderate	13	0	0
P729	M	2	66.16837782	3	Moderate	28	0	0
P783	M	2	41.38809035	0	Moderate	5	0	0
P807	M	2	53.29774127	1	Severe	9	0	0
P937	M	2	81.10609172	5	Moderate	1	1	0
P1000	F	2	65.0513347	2	Moderate	9	0	0
P656	M	2	35.39219713	0	Moderate	3	0	0
P713	F	2	66.67214237	8	Moderate	3	0	0
P717	M	2	39.83572895	0	Mild	7	0	0
P760	M	2	90.87474333	9	Severe	1	1	0
P761	M	2	36.5229295	0	Mild	8	0	0
P762	F	2	90.72416153	7	Moderate	3	1	0
P777	M	2	70.07255305	3	Moderate	8	0	0
P959	M	2	77.40451745	7	Severe	2	1	0
P1003	M	2	80.82135524	5	Mild	1	0	0
P719	F	2	86.86926762	5	Moderate	3	1	0
P720	F	2	70.46954141	4	Severe	10	1	0
P721	M	2	41.81519507	1	Severe	5	0	0
P740	M	2	56.92539357	1	Moderate	4	0	0
P763	M	2	41.04312115	0	Moderate	3	0	0
P913	M	2	52.70910335	1	Moderate	7	0	0
P941	F	2	88.1779603	7	Moderate	1	1	0
P655	M	2	20.72553046	0	Critical	7	0	0
P714	M	2	57.85352498	1	Moderate	10	0	0
P722	F	2	57.69472964	1	Severe	2	0	0
P764	M	2	66.69404517	2	Moderate	4	0	0
P668	M	2	74.74332649	3	Severe	6	1	0
P734	F	2	72.32580424	4	Severe	7	1	0
P784	M	2	67.98631075	3	Moderate	2	0	0
P877	M	2	61.31416838	3	Critical	6	1	0
P879	M	2	86.06707734	8	Severe	1	1	0
P979	F	2	70.77891855	4	Moderate	2	0	0
P984	M	2	76.1670089	6	Moderate	2	0	0
P677	M	2	55.33744011	1	Critical	4	0	0
P735	M	2	34.54620123	0	Severe	7	0	1	N
P743	F	2	85.08145106	5	Critical	12	1	0
P744	M	2	49.69746749	1	Moderate	1	0	0
P787	F	2	25.72210815	0	Moderate	3	0	0
P806	M	2	88.31759069	10	Severe	5	1	0
P810	M	2	43.32922656	0	Moderate	8	0	0
P813	F	2	41.59069131	0	Moderate	10	0	0
P815	M	2	59.91786448	1	Moderate	3	0	0
P855	M	2	70.66119097	3	Moderate	7	0	0
P999	F	2	77.0403833	8	Severe	11	0	0
P661	M	2	43.68788501	0	Moderate	3	0	0
P662	M	2	41.05954825	0	Moderate	6	0	0
P664	M	2	77.28678987	5	Critical	7	1	0
P687	F	2	68.58590007	2	Moderate	1	0	0
P689	M	2	63.30732375	3	Severe	7	0	0
P742	M	2	71.43052704	5	Critical	11	0	0
P805	M	2	61.5578371	4	Severe	4	0	0
P723	F	2	85.12251882	4	Severe	3	0	0
P905	F	2	81.76317591	4	Moderate	8	0	0
P909	F	2	74.9486653	4	Mild	4	0	0
P1102	M	2	42.41204654	2	Moderate	1	1	0
P521	M	2	59.70431211	6	Mild	0	0	0
P696	F	2	62.22313484	2	Critical	12	0	0
P715	M	2	49.24572211	0	Critical	7	1	0
P725	M	2	86.68035592	5	Moderate	5	1	0
P728	F	2	82.89390828	4	Severe	11	0	0
P779	F	2	74.82819986	4	Severe	2	1	0
P785	M	2	35.3155373	0	Moderate	7	0	0
P809	F	2	71.14579055	5	Critical	7	0	0
P1011	F	2	89.02395619	5	Moderate	4	1	0
P1018	M	2	81.8973306	5	Moderate	6	0	0
P1043	M	2	69.74401095	4	Severe	7	1	0
P685	M	2	47.78370979	0	Severe	3	0	0
P814	M	2	75.38398357	6	Critical	9	0	0
P954	M	2	59.58658453	3	Critical	4	0	0
P1009	M	2	73.45927447	5	Mild	2	0	0
P1040	F	2	77.02121834	6	Moderate	4	0	0
P869	M	2	84.85420945	8	Moderate	1	1	0
P906	M	2	68.39698836	5	Severe	5	0	0
P1031	F	2	86.37097878	7	Moderate	3	1	0
P821	M	2	69.84257358	4	Severe	11	0	0
P866	M	2	71.89869952	4	Moderate	2	0	0
P908	F	2	77.37166324	4	Critical	10	0	0
P938	M	2	72.04928131	6	Moderate	0	0	0
P958	M	2	60.31485284	4	Mild	3	0	0
P686	M	2	68.17522245	3	Critical	8	1	0
P691	F	2	57.4017796	1	Moderate	11	0	0
P858	M	2	79.37577002	4	Moderate	0	0	0
P886	M	2	52.65434634	1	Critical	8	0	0
P915	M	2	57.70568104	1	Severe	9	0	0
P935	F	2	86.36002738	7	Moderate	1	1	0
P1163	M	2	92.22176591	4	Moderate	0	1	0
P681	M	2	58.60643395	1	Critical	4	1	0
P904	M	2	88.47638604	5	Moderate	6	1	0
P911	M	2	53.04312115	1	Moderate	5	0	0
P943	M	2	75.2991102	3	Critical	7	1	0
P960	M	2	81.47570157	7	Severe	17	1	0
P1019	M	2	80.55578371	6	Severe	4	0	0
P1022	F	2	82.70499658	10	Moderate	3	0	0
P1041	M	2	55.39493498	1	Moderate	13	0	0
P1124	M	2	84.42436687	9	Mild	2	1	0
P667	F	2	59.80561259	3	Critical	11	0	0
P708	F	2	71.55099247	3	Critical	3	1	0
P811	M	2	40.61601643	1	Severe	4	0	0
P919	M	2	52.08213552	1	Severe	7	0	0
P966	F	2	87.95619439	6	Severe	2	1	0
P985	M	2	77.64271047	4	Moderate	1	0	0
P1017	F	2	91.18138261	5	Moderate	3	0	0
P1055	M	2	33.80698152	0	Mild	4	0	0
P718	M	2	87.85489391	4	Moderate	1	0	0
P816	F	2	59.36755647	1	Moderate	7	0	0
P916	M	2	48.60780287	1	Severe	1	0	0
P955	M	2	59.40041068	1	Critical	10	0	0
P965	M	2	48.42710472	0	Severe	20	0	0
P968	M	2	52.42984257	1	Moderate	10	0	0
P975	M	2	70.21492129	5	Moderate	13	0	0
P987	F	2	70.22039699	3	Moderate	10	0	0
P1004	M	2	54.45585216	1	Severe	9	0	0
P1023	F	2	77.71937029	4	Critical	9	0	0
P1051	F	2	68.46269678	2	Moderate	9	0	0
P1052	F	2	66.49691992	2	Moderate	11	0	0
P660	M	2	50.82819986	1	Moderate	11	0	0
P663	M	2	55.57015743	1	Moderate	9	0	0
P697	M	2	58.82272416	2	Critical	4	1	0
P737	M	2	46.46132786	0	Severe	9	0	0
P780	M	2	47.65229295	1	Moderate	9	0	0
P837	M	2	61.48939083	2	Critical	8	0	0
P867	F	2	80.18069815	4	Moderate	3	1	0
P887	M	2	61.33059548	2	Severe	4	0	0
P910	F	2	89.49760438	4	Critical	9	1	0
P971	F	2	100.1861739	4	Moderate	11	0	0
P976	M	2	60.88980151	2	Moderate	4	0	0
P978	M	2	54.31348392	2	Severe	9	0	0
P981	F	2	62.25051335	4	Moderate	9	0	0
P982	M	2	73.02121834	4	Severe	5	0	0
P990	F	2	76.18617385	3	Critical	8	1	0
P1021	M	2	80.13689254	5	Severe	7	0	0
P1039	M	2	50.97330595	2	Severe	2	0	0
P1148	M	2	89.82340862	4	Moderate	7	1	0
P645	M	2	28.27378508	0	Mild	1	0	0
P646	M	2	51.85215606	1	Moderate	8	0	0
P647	M	2	38.43394935	0	Moderate	1	0	0
P688	F	2	68.54757016	2	Critical	5	1	0
P700	M	2	66.63107461	3	Critical	0	1	0
P730	M	2	39.49623546	0	Severe	7	0	0
P860	M	2	88.3504449	6	Moderate	4	0	0
P870	F	2	81.00479124	4	Moderate	12	1	0
P878	F	2	47.34839151	0	Critical	9	0	0
P903	M	2	60.0164271	2	Critical	6	0	0
P983	M	2	64.81861739	2	Severe	13	0	0
P1566	M	2	56.67351129	1	Moderate	7	0	0
P698	F	2	72.55030801	4	Critical	11	1	0
P739	F	2	84.31759069	5	Mild	4	0	0
P766	F	2	49.31690623	0	Severe	5	0	0
P882	F	2	50.88021903	1	Critical	9	0	0
P970	M	2	46.46680356	2	Severe	7	0	0
P1025	F	2	80.1615332	4	Moderate	11	0	0
P1027	F	2	77.99315537	3	Moderate	19	0	0
P1048	M	2	94.44490075	8	Moderate	8	1	0
P1056	M	2	80.09034908	5	Moderate	14	0	0
P1059	F	2	63.77002053	2	Mild	2	0	1	N
P1099	F	2	56.34770705	1	Critical	2	1	0
P1103	M	2	64.12594114	2	Critical	3	1	0
P1120	M	2	65.08692676	3	Severe	0	0	0
P1138	F	2	94.4421629	5	Mild	8	0	0
P1147	M	2	71.57837098	4	Severe	4	1	0
P781	F	2	80.94729637	5	Critical	2	1	0
P808	F	2	44.76112252	2	Critical	15	0	0
P846	M	2	63.64134155	2	Critical	7	1	0
P998	F	2	59.36481862	1	Critical	9	0	0
P1006	F	2	55.93976728	1	Severe	11	0	0
P1045	F	2	47.94250513	2	Moderate	7	1	0
P1088	F	2	77.45927447	4	Moderate	11	0	0
P881	M	2	69.50034223	4	Severe	18	0	0
P950	M	2	43.4934976	0	Mild	3	0	0
P956	M	2	77.88364134	4	Moderate	9	0	0
P1013	M	2	65.29226557	2	Critical	6	1	0
P1157	F	2	71.71526352	4	Critical	5	0	0
P947	M	2	70.00410678	6	Severe	2	1	0
P992	F	2	73.18548939	3	Critical	9	1	0
P1044	M	2	62.37097878	2	Moderate	13	0	0
P749	M	2	56.41341547	1	Moderate	7	0	0
P757	M	2	67.321013	4	Critical	6	0	0
P765	M	2	70.770705	4	Severe	7	0	0
P768	M	2	55.98631075	5	Severe	8	0	0
P773	M	2	53.78234086	1	Severe	14	0	0
P774	M	2	58.38466804	2	Critical	11	0	0
P840	F	2	60.02464066	2	Critical	5	1	0
P849	F	2	81.49212868	4	Severe	3	0	0
P949	M	2	82.18754278	4	Severe	9	0	0
P1033	F	2	60.04106776	3	Critical	14	0	0
P1082	F	2	83.52635181	6	Moderate	1	1	0
P1104	F	2	63.26625599	3	Critical	7	1	0
P1123	F	2	97.0349076	4	Moderate	16	1	0
P1128	M	2	70.29979466	4	Moderate	4	0	0
P1165	F	2	76.05749487	4	Moderate	4	0	0
P896	M	2	78.45311431	4	Mild	0	0	0
P942	M	2	53.30321697	1	Critical	9	0	0
P967	F	2	54.23408624	1	Severe	12	0	0
P1036	M	2	63.57289528	3	Mild	0	0	0
P1042	M	2	82.58453114	9	Severe	6	0	0
P1125	M	2	92.22724162	6	Moderate	7	1	0
P1126	F	2	94.48323066	5	Moderate		1	0
P1127	M	2	38.67488022	1	Moderate	5	0	0
P1136	F	2	86.57631759	7	Severe	10	1	0
P1137	M	2	80.37508556	4	Critical	11	1	0
P1149	M	2	92.91718001	4	Mild	3	0	0
P1150	F	2	85.34702259	6	Moderate	4	1	0
P1164	M	2	76.29021218	4	Moderate	6	0	0
P706	M	2	79.83025325	4	Moderate	1	0	0
P795	F	2	66.11362081	2	Severe	10	0	0
P888	M	2	56.26557153	2	Critical	9	0	0
P1032	F	2	56.8569473	1	Mild	0	0	0
P1034	M	2	78.93771389	3	Critical	7	1	0
P1035	F	2	57.19644079	1	Moderate	2	0	0
P1068	M	2	66.74332649	3	Critical	6	1	0
P1094	M	2	75.42778919	11	Mild	0	0	0
P1095	M	2	84.95550992	5	Severe	7	1	0
P1110	M	2	66.97878166	11	Critical	1	0	0
P1145	F	2	87.93702943	7	Critical	2	1	0
P1156	M	2	81.9247091	5	Severe	11	0	0
P716	F	2	56.75564682	6	Critical	5	1	0
P863	F	2	52.84325804	3	Critical	9	0	0
P1037	M	2	40.23545517	7	Severe	6	0	0
P1038	M	2	43.06365503	2	Critical	9	0	0
P1107	F	2	58.66666667	3	Mild	13	1	0
P1122	F	2	84.82683094	6	Mild	5	0	0
P1133	M	2	84.31485284	8	Moderate	8	1	0
P684	M	2	68.15879535	3	Moderate	4	1	0
P767	F	2	70.52156057	4	Critical	8	0	0
P797	F	2	31.53730322	0	Critical	7	0	0
P803	M	2	72.862423	3	Severe	38	1	0
P873	M	2	84.31485284	6	Severe	5	0	0
P945	M	2	55.85763176	1	Moderate	10	0	0
P986	M	2	61.81519507	2	Severe	6	1	0
P991	M	2	73.01574264	4	Critical	8	1	0
P1106	M	2	68.78302533	2	Moderate	3	0	0
P1146	F	2	91.15674196	8	Severe	2	0	0
P1170	M	2	86.770705	4	Critical	8	1	0
P673	M	2	44.07392197	3	Critical	6	0	0
P769	M	2	59.55373032	2	Severe	10	0	0
P776	M	2	63.67145791	3	Severe	10	0	0
P789	M	2	80.77207392	6	Critical	10	0	0
P798	F	2	86.49144422	4	Severe	9	1	0
P801	F	2	75.81930185	3	Critical	10	1	0
P804	F	2	60.56947296	2	Moderate	10	0	0
P817	F	2	87.87953457	4	Severe	8	1	0
P826	M	2	81.69472964	5	Critical	6	0	0
P864	M	2	62.52703628	3	Severe	10	0	0
P872	F	2	53.81519507	1	Moderate	10	0	0
P890	M	2	59.1430527	3	Critical	10	0	0
P963	F	2	63.78918549	3	Severe	16	0	0
P1015	F	2	79.37029432	5	Severe	4	0	0
P1026	M	2	70.24503765	7	Moderate	0	1	0
P1101	F	2	74.6091718	4	Critical	4	1	0
P1108	F	2	88.65160849	4	Critical	2	0	1	N
P741	F	2	87.6386037	6	Severe	36	1	0
P790	M	2	64.81861739	2	Critical	13	0	0
P829	F	2	61.88090349	2	Severe	7	0	0
P833	F	2	74.31622177	3	Mild	4	0	0
P861	F	2	29.71115674	1	Moderate	4	0	0
P876	M	2	60.8788501	4	Severe	9	0	0
P901	M	2	34.57631759	0	Moderate	10	0	0
P923	F	2	66.60643395	2	Critical	7	1	0
P944	M	2	82.86105407	5	Severe	12	0	0
P964	M	2	61.65913758	2	Severe	10	0	0
P1014	M	2	52.44900753	4	Mild	0	0	0
P1070	F	2	59.03353867	1	Critical	0	0	0
P1076	M	2	64.58042437	4	Severe	5	0	0
P1093	F	2	85.69472964	8	Severe	10	0	0
P1161	M	2	82.03148528	5	Critical		1	0
P682	F	2	77.5797399	4	Severe	6	1	0
P799	M	2	77.26214921	7	Severe	1	1	0
P839	M	2	80.72553046	6	Moderate	8	1	0
P868	M	2	53.08966461	1	Critical	22	0	0
P893	F	2	62.46132786	2	Severe	11	0	0
P897	M	2	74.72689938	5	Mild	9	0	0
P951	M	2	75.98631075	7	Mild	8	0	0
P953	F	2	76.84873374	3	Severe	7	1	0
P996	M	2	74.14373717	5	Severe	4	1	0
P1062	M	2	68.67624914	4	Severe	4	0	0
P1073	M	2	56.91718001	1	Severe	10	0	0
P1098	M	2	67.20602327	3	Critical	9	0	1	N
P786	M	2	57.62902122	3	Severe	12	0	0
P828	F	2	50.96235455	1	Moderate	13	0	0
P830	F	2	55.66872005	1	Severe	7	0	0
P838	M	2	77.96851472	10	Moderate	2	0	0
P871	F	2	74.20670773	3	Severe	12	0	0
P898	M	2	64.99110198	2	Critical	9	0	0
P900	M	2	59.6605065	1	Moderate	5	0	0
P1077	F	2	84.99931554	5	Severe	14	1	0
P1105	F	2	77.13347023	7	Moderate	5	0	0
P1109	F	2	45.61806982	0	Moderate	4	0	0
P1115	M	2	85.8973306	7	Moderate	3	0	0
P1155	M	2	66.40657084	3	Moderate	14	0	0
P1159	M	2	85.26762491	4	Critical	1	1	0
P1007	M	2	59.94524298	1	Moderate	1	0	0
P1030	F	2	80.13689254	6	Critical	10	0	0
P1054	M	2	76.25462012	4	Critical	11	0	0
P1075	M	2	74.53251198	9	Severe	7	1	0
P1100	F	2	63.94250513	2	Critical	5	1	0
P1112	F	2	55.08829569	2	Moderate	7	0	0
P1177	M	2	67.21697467	3	Critical	7	0	0
P690	M	2	88.34770705	8	Severe	5	1	0
P793	M	2	82.49691992	5	Critical	14	0	0
P834	M	2	88.0164271	8	Severe	14	1	0
P884	M	2	60.20533881	2	Critical	7	0	0
P894	M	2	57.10609172	1	Severe	8	0	0
P948	M	2	70.36276523	7	Moderate	4	0	0
P1078	M	2	66.11909651	6	Mild	3	1	0
P672	F	2	57.7357974	2	Critical	7	0	0
P794	M	2	69.2073922	4	Critical	9	0	0
P812	M	2	87.55373032	11	Severe	15	0	0
P847	M	2	72.14236824	4	Moderate	8	1	0
P852	M	2	38.33264887	0	Severe	8	0	0
P972	M	2	74.56262834	4	Critical	9	1	0
P1008	F	2	87.69336071	6	Moderate	2	0	0
P1081	M	2	86.18480493	6	Moderate	2	1	0
P1154	F	2	57.2238193	1	Critical	3	0	0
P770	M	2	66.36550308	3	Critical	4	1	0
P827	M	2	78.0971937	4	Critical	9	0	0
P835	M	2	78.9486653	3	Severe	6	1	0
P851	M	2	41.86995209	0	Critical	7	0	0
P862	M	2	72.862423	4	Moderate	13	1	0
P874	M	2	66.90759754	4	Critical	9	1	0
P899	M	2	84.30937714	5	Severe	9	0	0
P902	M	2	73.06502396	4	Severe	18	0	0
P1074	M	2	73.34976044	5	Moderate	9	0	0
P1085	M	2	64.95003422	2	Severe	9	0	0
P1097	M	2	81.85626283	5	Severe	7	0	0
P1111	M	2	84.34770705	4	Critical	16	1	0
P1113	F	2	70.13552361	3	Severe	4	0	1	N
P1135	M	2	76.17522245	5	Mild	0	0	0
P1151	M	2	83.01437372	6	Severe	2	0	0
P755	M	2	62.10540726	2	Moderate	6	0	0
P875	M	2	84.91718001	5	Severe	7	0	0
P924	M	2	88.53935661	4	Critical	3	1	0
P1016	M	2	84	7	Critical	6	1	0
P1028	M	2	31.91238877	0	Moderate	8	0	0
P1139	M	2	70.83641342	5	Moderate	8	0	0
P1167	M	2	93.00479124	6	Severe	7	1	0
P1173	F	2	62.35455168	3	Critical	0	0	0
P676	F	2	75.71252567	7	Severe	2	0	0
P796	M	2	69.2019165	11	Moderate	10	0	0
P802	M	2	70.28884326	4	Severe	6	0	0
P818	M	2	54.954141	1	Critical	8	0	0
P926	M	2	74.98151951	5	Critical	5	1	0
P930	M	2	73.79055441	7	Moderate	3	1	0
P989	M	2	49.29500342	0	Critical	6	0	0
P1057	M	2	68.54757016	4	Critical	2	0	0
P1067	M	2	74.92402464	3	Critical	7	1	0
P1071	M	2	75.816564	3	Critical	10	1	0
P1140	F	2	71.89596167	5	Severe	6	0	0
P1141	F	2	87.20054757	6	Moderate	5	0	0
P1169	M	2	82.80629706	7	Moderate	20	1	0
P928	M	2	52.13963039	2	Critical	5	0	0
P1050	M	2	49.04859685	2	Critical	8	0	0
P1090	M	2	73.81519507	3	Critical	7	0	0
P1114	M	2	77.82888433	6	Moderate	22	0	0
P1152	F	2	82.13004791	4	Moderate	7	0	0
P836	M	2	85.2238193	8	Critical	3	0	0
P885	M	2	73.31964408	5	Critical	8	1	0
P1118	F	2	91.52908966	5	Moderate	17	1	0
P831	M	2	89.7412731	4	Critical	7	0	0
P845	M	2	76.16427105	5	Critical	14	0	0
P973	M	2	78.954141	4	Moderate	8	0	0
P995	M	2	72.87611225	4	Critical	9	1	0
P1046	M	2	88.36413415	7	Severe	18	1	0
P1060	M	2	58.15468857	1	Critical	3	0	0
P1066	M	2	49.81793292	0	Critical	1	0	0
P1096	M	2	52.45722108	1	Moderate	13	0	0
P1142	F	2	80.22997947	7	Critical	10	1	0
P1178	M	2	71.4715948	3	Critical		1	0
P679	M	2	73.52224504	5	Moderate	10	0	0
P788	F	2	71.18138261	5	Moderate	7	1	0
P822	M	2	63.68788501	4	Severe	11	0	0
P823	M	2	76.85147159	5	Critical	10	0	0
P848	M	2	50.6091718	2	Critical	10	0	0
P1058	M	2	76.28473648	9	Severe	4	1	1	N
P1065	M	2	64.183436	2	Critical	8	1	0
P1072	M	2	77.47570157	4	Critical	7	0	0
P1116	M	2	81.16084873	4	Moderate	9	0	0
P1158	M	2	88.77754962	5	Moderate	14	1	0
P1168	M	2	80.88158795	6	Moderate	21	0	0
P704	M	2	54.35455168	1	Critical	12	0	0
P782	M	2	73.82067077	4	Severe	5	1	0
P892	M	2	54.67488022	1	Severe	11	0	0
P1047	M	2	73.45927447	3	Severe	7	0	0
P1049	M	2	47.47433265	1	Severe	11	0	0
P1086	F	2	77.80971937	3	Severe	5	0	0
P1121	F	2	96.28747433	4	Moderate	0	1	0
P1144	M	2	81.92744695	4	Critical	14	1	0
P791	M	2	70.69404517	3	Severe	6	0	1	N
P856	M	2	62.20670773	2	Critical	3	0	0
P883	M	2	75.38124572	7	Critical	6	1	0
P933	M	2	67.58384668	2	Critical	0	1	1	P
P946	F	2	66.39835729	4	Moderate	6	0	0
P1061	M	2	71.50171116	7	Severe	1	0	0
P1069	F	2	74.79534565	3	Critical	6	0	0
P1091	F	2	90.92676249	4	Severe	15	0	0
P1092	M	2	84.34770705	4	Severe	9	0	0
P1117	F	2	77.14715948	3	Moderate	1	0	0
P1160	F	2	82.83915127	4	Critical	2	0	0
P751	M	2	77.37166324	4	Moderate	4	0	0
P771	M	2	78.46680356	5	Critical	12	1	0
P859	F	2	68.04654346	2	Severe	6	1	0
P931	M	2	70.66392882	4	Critical	10	1	0
P1083	F	2	93.32785763	5	Moderate	1	0	0
P1134	M	2	81.65913758	7	Moderate	5	0	0
P800	M	2	67.75906913	2	Critical	13	0	0
P824	F	2	52.1889117	1	Critical	7	0	0
P988	M	2	45.50308008	0	Severe	6	0	0
P1053	M	2	55.84668036	2	Moderate	13	0	0
P1084	M	2	63.76180698	3	Critical	9	0	0
P1131	M	2	63.68240931	2	Moderate	18	0	0
P1171	F	2	75.26625599	6	Moderate	11	0	0
P1172	M	2	53.02669405	2	Moderate	6	0	0
P932	M	2	67.86858316	3	Critical	7	1	0
P745	M	2	75.6440794	4	Moderate	2	0	0
P850	M	2	63.26625599	5	Severe	5	0	0
P994	M	2	63.3155373	4	Severe	8	1	0
P1010	M	2	69.79603012	2	Severe	7	0	0
P1119	M	2	46.54893908	0	Critical	35	0	0
P1143	F	2	84.8733744	5	Moderate	4	1	0
P702	M	2	72.45995893	9	Severe	4	1	0
P929	M	2	81.14989733	4	Severe	9	0	0
P934	F	2	70.36276523	3	Severe	12	0	1	N
P1064	F	2	83.57563313	4	Severe	6	1	0
P1080	M	2	58.80629706	1	Moderate	6	1	0
P680	F	2	50.89117043	3	Moderate	7	0	0
P738	F	2	70.83915127	3	Severe	16	0	0
P792	M	2	75.137577	8	Severe	13	0	0
P1153	F	2	72.28199863	3	Critical	3	0	0
P1176	F	2	71.35934292	5	Critical		0	0
P832	M	2	77.00752909	5	Moderate	9	0	0
P952	M	2	87.66324435	4	Critical	10	1	0
P1029	M	2	63.05817933	4	Critical	8	0	0
P1089	F	2	92.82956879	7	Moderate	0	0	0
P1132	M	2	55.92607803	1	Severe	2	0	0
P678	F	2	84.60780287	10	Moderate	6	0	0
P724	M	2	61.82340862	2	Severe	5	0	0
P731	M	2	89.05954825	10	Severe	6	1	0
P747	M	2	38.2532512	0	Severe	8	0	0
P920	M	2	88.5229295	4	Moderate	6	0	0
P927	M	2	50.92950034	2	Moderate	7	0	0
P1079	M	2	48.21902806	0	Critical	9	0	0
P1129	M	2	51.93429158	1	Moderate	3	0	0
P1174	F	2	61.60438056	2	Critical	0	0	0
P1179	M	2	69.08692676	2	Critical		1	0
P693	F	2	59.6550308	1	Severe	9	0	0
P1130	F	2	77.71663244	3	Moderate	14	0	0
P1175	M	2	41.59069131	0	Critical		1	0
P772	M	2	49.7467488	0	Severe	10	0	0
P880	M	2	65.70568104	4	Critical	7	1	0
P922	M	2	72.61327858	6	Critical	6	0	0
P1024	M	2	73.62080767	4	Moderate	12	0	1	N
P1087	M	2	85.32238193	5	Mild	4	0	0
P1166	F	2	86.0698152	5	Moderate	1	1	0
P857	M	2	64.42984257	4	Severe	5	1	1	P
P914	M	2	75.51540041	5	Severe	10	0	0
P925	M	2	88.92813142	6	Severe	3	1	0
P1063	M	2	57.13073238	1	Severe	6	0	0
P1214	M	2	52.42984257	4	Critical	5	0	0
P1182	F	2	71.20602327	3	Severe	10	0	0
P1183	F	2	66.2477755	2	Severe	11	0	0
P1184	M	2	71.44147844	3	Moderate	12	0	0
P1185	M	2	54.39835729	1	Moderate	9	0	1	N
P1180	M	2	63.46064339	8	Severe	1	0	0
P1181	F	2	87.36208077	4	Moderate	28	0	0
P1189	M	2	45.14442163	0	Severe	9	0	0
P1238	M	2	80.74195756	5	Mild	22	0	0
P1209	F	2	86.90759754	4	Severe	7	1	0
P1210	M	2	58.275154	3	Severe	25	0	0
P1211	M	2	55.20054757	3	Severe	19	0	0
P1212	M	2	23.87953457	0	Mild	4	0	0
P1190	M	2	68.5284052	3	Critical	27	1	0
P1191	M	2	29.34428474	0	Severe	4	0	1	N
P1275	M	2	32.678987	0	Moderate	5	0	0
P2642	F	2	47.23066393	0	Mild	8	0	0
P1188	M	2	56.73100616	1	Critical	3	0	0
P1240	M	2	56.49828884	1	Moderate	6	0	0
P1241	F	2	67.78644764	4	Critical	9	0	0
P2007	F	2	91.89048597	5	Severe	2	1	0
P1186	F	2	90.0862423	6	Moderate	17	0	0
P1192	M	2	35.46064339	0	Critical	7	0	0
P1193	M	2	55.90143737	3	Critical	11	0	0
P1194	F	2	58.18754278	1	Critical	3	1	0
P1271	M	2	82.92950034	6	Moderate	2	0	0
P1272	F	2	56.25188227	1	Mild	0	0	0
P1247	M	2	79.75359343	8	Severe	1	1	0
P1273	F	2	89.78234086	7	Moderate	1	0	0
P1274	F	2	84.02737851	6	Moderate	3	0	0
P2124	F	2	62.52977413	2	Moderate	4	0	0
P1196	F	2	55.91512663	3	Mild	2	0	0
P1197	M	2	54.84462697	1	Critical	9	0	0
P1213	M	2	58.03148528	1	Moderate	7	0	0
P1283	F	2	92.06023272	4	Moderate	2	0	0
P1243	M	2	60.00821355	3	Moderate	10	0	0
P1254	F	2	89.25393566	7	Mild	10	0	0
P1280	F	2	80.32032854	7	Moderate	13	0	1	N
P1198	M	2	75.77275838	4	Severe	5	0	0
P1244	F	2	80.26830938	4	Moderate	10	0	0
P1255	F	2	81.24024641	5	Severe	8	0	0
P1256	F	2	84.93634497	8	Moderate	45	1	0
P1195	M	2	62.9486653	2	Critical	6	0	1	N
P1215	F	2	87.93702943	5	Mild	6	0	0
P1257	F	2	88.75564682	4	Moderate	1	1	0
P1276	F	2	80.54483231	4	Moderate	4	0	0
P1201	M	2	79.46064339	3	Severe	7	0	0
P1245	F	2	87.8329911	4	Severe	5	0	0
P1246	F	2	71.86584531	4	Moderate	12	0	0
P1277	M	2	27.15674196	0	Mild	4	0	0
P1278	F	2	33.75770021	0	Mild	3	0	0
P1282	F	2	84.38329911	4	Moderate	3	0	0
P1199	M	2	58.2477755	2	Mild	0	0	0
P1202	M	2	64.74195756	2	Severe	11	0	0
P1216	M	2	84.57221081	8	Moderate	1	0	0
P1217	M	2	89.13347023	7	Moderate	0	0	0
P1279	F	2	58.10540726	1	Moderate	8	0	0
P1248	M	2	33.45106092	0	Moderate	10	0	0
P1249	M	2	67.38672142	5	Severe	9	0	0
P1258	M	2	50.08898015	1	Moderate	37	0	0
P1187	M	2	47.33470226	0	Moderate	8	0	0
P1218	M	2	84.55578371	5	Severe	13	0	0
P1219	M	2	74.62286105	7	Critical	10	1	0
P1250	F	2	59.84394251	2	Severe	9	0	0
P1259	F	2	75.04996578	5	Critical	10	0	0
P1260	F	2	78.40930869	3	Severe	0	0	0
P1261	M	2	80.82409309	6	Severe	3	0	0
P1200	F	2	71.42231348	5	Critical	41	1	0
P1204	M	2	53.52772074	1	Moderate	6	0	1	P
P1220	F	2	85.50855578	8	Severe	2	1	0
P1221	M	2	40.34770705	1	Moderate	5	0	1	N
P1222	F	2	98.54346338	6	Severe	9	1	0
P1252	M	2	40.43531828	0	Moderate	4	0	0
P1284	F	2	72.84325804	4	Moderate	2	0	0
P1281	M	2	48.96919918	0	Moderate	9	0	0
P1223	M	2	45.53867214	0	Severe	8	0	1	P
P1288	F	2	51.89322382	1	Moderate	8	0	0
P1203	M	2	74.03422313	3	Severe	7	1	0
P1224	M	2	53.45653662	1	Moderate	3	0	0
P1225	F	2	72.11772758	9	Moderate	65	1	0
P1226	M	2	39.63312799	0	Severe	7	0	1	N
P1227	F	2	76.74195756	3	Moderate	17	0	0
P1262	M	2	57.21013005	1	Mild	4	0	0
P1263	M	2	80.82683094	5	Severe	12	0	0
P1287	F	2	76.59411362	4	Mild	1	0	0
P1205	M	2	72.66255989	4	Moderate	10	0	0
P1206	M	2	67.50444901	2	Severe	9	1	1	N
P1228	F	2	77.11156742	3	Moderate	6	0	0
P1229	F	2	77.98220397	11	Severe	9	1	0
P1264	M	2	78.40930869	3	Critical	3	1	0
P1902	F	2	58.52703628	1	Moderate	8	0	0
P1230	F	2	69.29774127	4	Severe	14	0	1	N
P1265	M	2	83.73169062	4	Severe	1	0	0
P1290	F	2	47.28268309	0	Moderate	6	0	0
P1231	F	2	99.27994524	5	Moderate	1	1	0
P1267	M	2	99.52635181	5	Moderate	2	1	0
P1285	F	2	72.57768652	4	Moderate	11	0	0
P1289	M	2	57.09787817	2	Moderate	13	0	0
P1208	F	2	80.57494867	4	Moderate	7	0	0
P1232	F	2	87.93702943	5	Severe	7	0	1	N
P1234	M	2	54.94592745	1	Moderate	5	0	1	N
P1266	F	2	88.16427105	4	Severe	1	1	0
P1286	F	2	50.86105407	1	Moderate	8	0	0
P1207	M	2	76.43531828	5	Severe	5	1	0
P1233	M	2	51.17864476	1	Severe	10	0	1	N
P1268	M	2	79.69336071	5	Mild	2	0	0
P1269	M	2	51.21697467	1	Moderate	5	0	0
P1235	F	2	77.85352498	5	Critical	8	0	0
P1236	M	2	81.3908282	4	Severe	8	0	1	P
P1237	M	2	69.84257358	4	Severe	5	0	1	N
P1270	M	2	66.98699521	2	Moderate	8	1	0
P1457	M	2	47.04175222	0	Severe	7	0	0
P1299	F	2	96.46543463	4	Severe	0	1	0
P1324	M	2	96.90349076	4	Moderate	2	0	1	N
P1329	M	2	60.54209446	2	Severe	7	0	1	P
P1337	M	2	89.62628337	4	Mild	6	1	0
P1755	M	2	51.1156742	1	Mild	0	0	0
P1298	F	2	61.5578371	3	Severe	10	0	0
P1333	F	2	98.97330595	5	Mild	2	1	0
P1335	F	2	43.44147844	0	Moderate	8	0	1	N
P1454	F	2	46.55441478	1	Moderate	11	0	0
P1458	M	2	37.78781656	0	Moderate	8	0	0
P1480	M	2	57.07323751	1	Mild	1	0	0
P1489	F	2	78.68309377	4	Moderate	5	0	0
P1305	F	2	59.40862423	1	Moderate	5	0	0
P1460	F	2	66.00684463	4	Mild	9	0	0
P1474	F	2	65.8973306	5	Moderate	4	0	0
P1485	M	2	70.29705681	4	Mild	7	0	0
P1582	F	2	79.23340178	3	Mild	0	1	0
P1330	M	2	66.57357974	3	Severe	7	1	1	N
P1303	F	2	73.74401095	4	Severe	11	0	0
P1464	M	2	69.64818617	3	Severe	11	0	0
P1339	F	2	56.78302533	1	Moderate	14	0	0
P1433	M	2	48.97467488	0	Moderate	15	0	0
P1447	M	2	64.12046543	2	Severe	7	1	1	P
P1461	M	2	68.12594114	6	Severe	9	0	1	P
P1307	M	2	44.6844627	0	Moderate	9	0	0
P1310	F	2	44.60780287	0	Severe	13	0	0
P1463	M	2	59.70431211	3	Moderate	11	0	0
P1483	M	2	71.23340178	3	Moderate	1	0	1	N
P1311	M	2	76.69267625	6	Critical	12	1	1	P
P1503	M	2	59.41409993	2	Moderate	10	0	0
P1346	F	2	60.5229295	2	Moderate	6	0	0
P1349	M	2	73.7467488	4	Severe	0	0	0
P1486	M	2	39.17043121	0	Moderate	7	0	1	N
P1492	F	2	60.21081451	2	Critical	7	0	0
P1495	M	2	71.40314853	6	Severe	12	1	0
P1319	M	2	78.87474333	5	Mild	6	0	0
P1354	M	2	80.44900753	4	Moderate	5	0	0
P1361	F	2	77.12799452	3	Moderate	5	0	0
P1488	M	2	65.37166324	2	Moderate	11	0	0
P1491	M	2	59.54551677	1	Severe	7	0	1	N
P1493	F	2	64.6954141	2	Moderate	6	0	1	N
P1371	M	2	89.25667351	5	Critical	4	1	0
P1393	F	2	43.57289528	0	Moderate	13	0	0
P1394	F	2	88.06844627	4	Critical	9	1	0
P1407	F	2	68.44900753	5	Moderate	7	0	0
P1494	F	2	62.92402464	6	Severe	5	0	0
P1395	M	2	60.72553046	2	Critical	8	0	0
P1304	M	2	61.27857632	2	Moderate	9	0	0
P1321	M	2	44.19986311	0	Severe	5	0	0
P1410	M	2	86.65297741	5	Moderate	9	0	0
P1500	M	2	87.25530459	4	Severe	10	0	0
P1306	M	2	99.43326489	5	Severe	2	0	0
P1327	M	2	79.36755647	9	Moderate	4	1	0
P1348	F	2	79.92607803	9	Moderate	0	1	0
P1638	M	2	88.47364819	9	Severe	23	0	1	N
P1291	M	2	86.03696099	7	Moderate	21	0	0
P1293	M	2	76.63791923	7	Severe	3	0	1	N
P1294	M	2	84.30390144	4	Severe	10	0	0
P1309	M	2	86.31895962	8	Moderate	9	0	0
P1315	M	2	54.6091718	1	Moderate	9	0	0
P1352	M	2	47.35386721	0	Moderate	11	0	0
P1295	M	2	79.35386721	3	Critical	5	0	0
P1302	M	2	55.95345654	1	Moderate	1	0	0
P1317	M	2	50.02053388	1	Critical	8	0	0
P1345	F	2	82.19575633	4	Severe	3	1	1	P
P1365	F	2	74.47775496	3	Moderate	0	1	0
P1308	M	2	51.79192334	2	Moderate	14	0	0
P1313	M	2	81.40451745	7	Moderate	7	0	0
P1379	F	2	38.40109514	0	Mild	5	0	0
P1416	M	2	48	0	Severe	10	0	1	N
P1430	M	2	56.11498973	3	Severe	9	0	1	N
P2173	F	2	82.88843258	5	Severe	11	0	0
P1353	M	2	63.80561259	4	Moderate	6	0	0
P1358	M	2	85.64271047	7	Severe	8	0	0
P1444	M	2	50.9431896	2	Moderate	9	0	0
P1466	M	2	37.16906229	0	Moderate	6	0	1	N
P1314	M	2	72.76112252	4	Moderate	9	0	0
P1316	M	2	83.09377139	6	Severe	0	0	0
P1378	M	2	80.56947296	7	Critical	12	0	0
P1318	M	2	50.68856947	1	Severe	4	0	0
P1320	F	2	51.02532512	1	Moderate	4	0	0
P1322	F	2	75.74811773	4	Moderate	3	0	0
P1432	M	2	83.29637235	6	Mild	3	0	0
P1434	M	2	53.5578371	1	Moderate	13	0	0
P1473	M	2	89.35797399	8	Severe	45	1	0
P1479	F	2	81.908282	4	Moderate	5	0	0
P2577	M	2	64.91170431	3	Critical	5	0	0
P1301	M	2	55.87132101	4	Moderate	2	0	0
P1325	M	2	87.8275154	4	Severe	6	0	0
P1425	F	2	80.23819302	12	Severe	3	1	1	P
P1427	F	2	82.08898015	7	Mild	0	0	0
P1436	M	2	50.48596851	1	Severe	5	0	0
P2207	M	2	45.96303901	0	Moderate	7	0	0
P1300	F	2	95.23887748	7	Severe	90	1	0
P1326	M	2	45.96030116	0	Moderate	9	0	0
P1487	M	2	58.65571526	4	Moderate	12	0	1	N
P1372	M	2	64.07665982	3	Severe	6	0	0
P1497	M	2	80.30390144	7	Moderate	0	1	1	P
P2189	F	2	26.46680356	0	Critical	4	0	1	N
P1332	M	3	27.42778919	0	Moderate	9	0	0
P1350	F	3	59.26078029	3	Severe	7	0	0
P1351	M	3	74.59548255	3	Severe	8	0	0
P1384	F	3	65.13347023	2	Critical	17	0	1	N
P1499	M	3	82.06160164	4	Moderate	10	1	1	N
P2378	F	3	82.6255989	7	Moderate	1	0	0
P1328	M	3	77.95208761	3	Severe	2	0	0
P1334	M	3	71.75085558	3	Moderate	4	0	0
P1375	F	3	94.24229979	8	Moderate	3	0	0
P1398	F	3	78.11362081	6	Moderate	8	0	0
P1399	M	3	65.7303217	2	Moderate	9	0	0
P1406	M	3	80.03011636	7	Moderate	4	0	0
P1297	M	3	88.39425051	5	Moderate	3	1	0
P1369	M	3	93.60164271	8	Severe	1	1	1	N
P1392	F	3	84.03285421	9	Moderate	12	0	0
P1900	F	3	49.24298426	0	Severe	0	0	1	P
P2269	M	3	70.32991102	6	Mild	1	0	0
P1984	M	3	67.89869952	2	Severe	9	1	0
P1239	F	3	81.40999316	5	Moderate	0	0	1	N
P1292	M	3	68.84325804	2	Moderate	7	0	1	N
P1340	F	3	87.03080082	6	Moderate	9	0	0
P1355	F	3	82.68035592	5	Severe	1	1	0
P1356	M	3	58.88021903	1	Severe	12	0	0
P1363	F	3	78.98151951	10	Moderate	6	0	0
P1364	F	3	72.10403833	4	Mild	14	0	0
P1376	F	3	69.97672827	4	Mild	0	0	0
P1523	M	3	64.76933607	2	Moderate	5	0	1	N
P1538	M	3	58.43394935	1	Moderate	4	0	1	P
P1404	M	3	81.01848049	5	Moderate	6	0	1	P
P1539	M	3	82.2532512	4	Moderate	5	1	0
P1805	F	3	87.29089665	4	Moderate	2	0	0
P2237	F	3	80.23819302	5	Severe	6	0	1	P
P1405	M	3	71.81382615	7	Severe	8	0	1	N
P1517	M	3	81.2073922	8	Mild	24	0	1	N
P1616	F	3	72.22176591	4	Moderate	2	0	0
P1797	M	3	87.20054757	12	Moderate	5	0	1	N
P1368	M	3	75.01984942	3	Moderate	2	0	1	N
P1377	M	3	28.81587953	0	Moderate	6	0	0
P1411	M	3	61.98767967	8	Moderate	1	0	0
P1412	M	3	49.51129363	0	Moderate	8	0	0
P1536	F	3	41.88637919	1	Moderate	4	0	0
P1622	F	3	76.90622861	4	Moderate	10	0	0
P2203	M	3	49.10335387	0	Severe	8	0	0
P2381	M	3	63.09650924	2	Severe	10	0	1	P
P1343	F	3	68.61327858	2	Critical	14	0	0
P1367	M	3	68.7118412	3	Critical	9	0	0
P1417	F	3	85.62628337	4	Mild	3	0	0
P1421	M	3	63.04449008	4	Moderate	12	0	0
P1446	M	3	66.61190965	2	Severe	14	0	0
P1385	M	3	59.35660507	3	Moderate	17	0	0
P1389	M	3	84.30390144	7	Severe	10	1	0
P1396	M	3	51.00616016	1	Moderate	9	0	0
P1397	M	3	46.80355921	0	Severe	4	0	0
P1408	F	3	52.6844627	1	Moderate	7	0	0
P1409	F	3	71.19233402	4	Moderate	7	0	0
P1418	F	3	94.11362081	5	Severe	11	0	0
P1588	M	3	80.97741273	6	Severe	7	1	0
P1401	M	3	67.08555784	2	Moderate	3	0	0
P1420	F	3	92.92265572	6	Moderate	3	1	0
P1429	F	3	82.10540726	7	Moderate	4	0	0
P1437	M	3	81.64818617	6	Severe	1	1	0
P1438	M	3	53.94113621	1	Severe	10	0	1	N
P1449	M	3	45.88911704	0	Severe	12	0	0
P1520	M	3	74.16837782	4	Moderate	5	0	1	N
P1580	M	3	61.97946612	3	Critical	7	1	0
P1382	M	3	73.60711841	3	Moderate	15	0	0
P1383	F	3	80.57221081	4	Mild	5	0	0
P1357	M	3	66.0971937	3	Moderate	10	0	0
P1402	F	3	68.97193703	2	Moderate	8	0	0
P1422	M	3	72.11225188	5	Moderate	1	0	0
P1424	M	3	89.96303901	6	Severe	5	1	0
P1871	F	3	59.77823409	1	Critical	6	0	0
P1400	M	3	70.98151951	4	Critical	6	0	0
P1419	M	3	67.15400411	2	Critical	19	0	1	P
P1442	M	3	80.39425051	6	Severe	8	1	1	P
P1475	F	3	60.26557153	2	Moderate	4	0	0
P1512	M	3	59.17316906	1	Critical	5	0	0
P1576	M	3	74.91854894	3	Moderate	15	0	0
P1610	F	3	79.60027379	6	Moderate	7	0	0
P2139	F	3	92.40793977	6	Moderate	2	1	1	N
P2241	M	3	77.7522245	3	Severe	10	0	0
P296	M	3	55.43052704	2	Moderate	2	0	0
P1362	M	3	68.28747433	2	Severe	7	0	0
P1415	M	3	51.08555784	1	Moderate	11	0	0
P1451	F	3	79.31279945	4	Moderate	5	0	0
P1455	M	3	52.31211499	2	Moderate	5	0	0
P1541	M	3	31.35660507	0	Moderate	8	0	0
P1545	F	3	41.45653662	0	Mild	1	0	0
P1546	M	3	52.14784394	3	Moderate	100	0	1	P
P1657	M	3	58.93771389	1	Moderate	14	0	0
P1991	M	3	73.97672827	3	Severe	10	1	1	P
P1373	M	3	32.61327858	0	Moderate	4	0	0
P1414	M	3	64.93360712	3	Severe	5	0	0
P1518	F	3	54.46680356	1	Severe	8	0	1	P
P1522	M	3	57.51129363	2	Moderate	4	0	0
P1632	M	3	51.4825462	3	Severe	7	1	1	P
P1665	M	3	83.64134155	6	Severe	2	0	1	N
P2280	M	3	65.91101985	2	Severe	7	0	1	N
P1423	M	3	61.98767967	2	Severe	7	0	0
P1459	M	3	72.96372348	6	Severe	3	1	1	P
P1465	M	3	57.32511978	1	Severe	10	0	0
P1532	M	3	63.79192334	3	Critical	8	0	0
P1669	F	3	79.8110883	4	Moderate	9	0	1	N
P1775	M	3	64.38603696	2	Moderate	5	0	0
P1786	M	3	58.98973306	3	Moderate	11	0	0
P1787	M	3	70.92402464	3	Mild	0	0	0
P1808	M	3	70.90759754	6	Moderate	7	0	1	N
P2408	M	3	51.82477755	1	Critical	11	0	1	N
P1426	F	3	61.31143053	2	Moderate	15	0	0
P1431	F	3	43.98083504	0	Moderate	9	0	0
P1597	F	3	78.72689938	8	Moderate	7	0	0
P1703	F	3	84.39425051	5	Moderate	0	0	0
P2366	F	3	61.04859685	3	Moderate	10	0	0
P2791	M	3	60.37782341	4	Severe	5	0	0
P2428	M	3	67.94524298	2	Moderate	7	0	1	P
P1472	M	3	76.99110198	3	Severe	7	0	0
P1547	F	3	65.92197125	3	Moderate	10	0	0
P1549	M	3	74.0971937	5	Mild	3	0	0
P1583	M	3	54.72963723	1	Moderate	13	0	0
P2452	F	3	57.26488706	1	Moderate	18	0	1	N
P1380	F	3	56.91991786	1	Moderate	10	0	0
P1388	F	3	59.18685832	2	Severe	7	0	0
P1513	M	3	73.9247091	4	Severe	8	0	1	N
P1519	M	3	69.88364134	5	Moderate	6	0	0
P1530	M	3	41.87816564	0	Moderate	10	0	0
P1537	M	3	78.01779603	3	Critical	11	0	0
P1608	M	3	79.24161533	4	Severe	6	1	0
P1983	F	3	72.78850103	3	Critical	7	0	0
P1531	M	3	55.39219713	1	Severe	14	0	1	N
P1555	F	3	82.82546201	6	Moderate	5	1	0
P1557	M	3	49.3853525	0	Severe	8	0	0
P1725	F	3	71.83572895	3	Critical	8	1	0
P2317	M	3	73.42915811	4	Severe	4	1	0
P2683	M	3	26.94045175	0	Moderate	8	0	1	N
P1469	M	3	63.66872005	4	Mild	0	0	0
P1498	F	3	88.98015058	6	Severe	5	0	1	N
P1570	M	3	59.36755647	3	Severe	7	0	0
P1592	F	3	91.98083504	8	Moderate	5	0	1	N
P1962	M	3	57.08418891	1	Severe	15	0	0
P2377	M	3	67.27720739	2	Moderate	6	1	0
P2409	M	3	56.90075291	1	Severe	12	0	0
P2725	M	3	39.51266256	0	Severe	11	0	0
P2729	M	3	39.51266256	0	Severe	9	0	0
P1344	F	3	56	1	Severe	9	0	0
P1439	F	3	69.64544832	3	Moderate	7	0	0
P1453	M	3	78.01232033	4	Severe	6	1	0
P1620	F	3	64.34223135	2	Moderate	7	0	0
P1699	M	3	60.3340178	3	Severe	7	0	0
P1727	M	3	42.09993155	0	Moderate	10	0	0
P1849	M	3	50.86379192	1	Severe	9	0	1	N
P1999	M	3	51.06091718	1	Severe	1	0	1	N
P2181	F	3	71.81930185	3	Critical	11	1	1	N
P2462	M	3	91.49897331	5	Mild	0	0	0
P2812	M	3	75.74264203	7	Moderate	9	0	0
P1490	M	3	53.77686516	1	Moderate	11	0	0
P1601	F	3	74.54893908	3	Moderate	7	1	1	P
P1653	M	3	74.2477755	3	Severe	10	0	0
P1781	M	3	65.18275154	2	Moderate	12	0	0
P2625	M	3	55.60301164	4	Moderate	3	0	0
P1428	M	3	72.00821355	4	Critical	6	0	0
P1572	F	3	82.72142368	4	Moderate	10	0	0
P1578	F	3	80.89527721	4	Moderate	10	0	0
P1648	M	3	53.59616701	1	Severe	7	0	0
P2198	F	3	96.27104723	6	Moderate	2	1	0
P2483	M	3	96.57494867	4	Severe	6	1	0
P2589	F	3	64.22997947	2	Moderate	8	0	0
P2752	M	3	63.13483915	3	Moderate	8	0	0
P1443	M	3	91.12936345	4	Severe	3	1	0
P1505	F	3	73.66187543	4	Moderate	11	0	0
P1615	M	3	67.34017796	2	Severe	11	0	0
P1673	M	3	56.61327858	1	Moderate	6	0	1	N
P1803	F	3	71.59753593	5	Critical	10	0	0
P1811	M	3	51.4661191	1	Moderate	12	0	1	N
P2607	M	3	54.39288159	1	Moderate	4	0	0
P2663	M	3	45.78234086	0	Severe	9	0	0
P2711	M	3	67.91238877	2	Critical	18	0	1	N
P1312	M	3	57.71663244	1	Critical	4	0	0
P1563	F	3	78.87200548	4	Severe	6	0	0
P1613	F	3	30.68309377	0	Moderate	8	0	0
P1659	F	3	78.33264887	5	Moderate	10	0	0
P1672	M	3	70.20123203	4	Moderate	9	0	1	N
P1682	M	3	66.76249144	2	Critical	9	1	0
P2067	M	3	67.91786448	2	Severe	4	1	1	N
P2095	F	3	71.68788501	5	Critical	7	0	1	N
P2178	F	3	27.41957563	0	Mild	2	0	0
P2223	M	3	86.04243669	7	Critical	4	1	0
P2674	M	3	56.60232717	3	Moderate	16	0	0
P1502	M	3	74.6091718	3	Moderate	12	0	0
P1585	M	3	54.28884326	2	Moderate	9	0	0
P1604	M	3	58.22861054	1	Severe	3	0	0
P1625	M	3	86.04791239	11	Moderate	11	1	1	P
P1790	M	3	80.84873374	6	Severe	7	1	0
P2165	F	3	62.01505818	2	Severe	3	0	0
P2506	F	3	61.2019165	3	Critical	10	0	0
P2636	F	3	75.54551677	4	Moderate	5	1	0
P1467	M	3	76.93086927	4	Critical	4	1	1	N
P1527	M	3	60.85420945	2	Critical	11	0	0
P1692	F	3	67.57563313	2	Moderate	1	0	0
P1822	M	3	60.33127995	2	Severe	7	0	1	N
P1839	M	3	37.23750856	0	Critical	11	0	1	N
P1892	F	3	75.84941821	5	Severe	6	0	0
P1961	M	3	50.51608487	1	Severe	7	0	1	N
P2185	M	3	65.58795346	2	Moderate	4	0	0
P2379	F	3	86.48323066	4	Moderate	12	0	0
P2407	M	3	52.47638604	2	Moderate	9	0	0
P2498	M	3	54.2642026	1	Moderate	11	0	1	N
P2666	M	3	80.19712526	5	Moderate	9	0	0
P1558	M	3	48.6844627	0	Severe	4	0	0
P1587	M	3	55.22245038	1	Critical	10	0	0
P1603	M	3	60.82409309	2	Severe	9	0	0
P1630	F	3	70.7871321	3	Moderate	13	0	0
P1645	M	3	58.71047228	3	Critical	7	1	1	N
P1677	F	3	69.01574264	2	Severe	7	0	0
P1990	M	3	49.92197125	2	Moderate	3	0	0
P2123	M	3	67.67145791	3	Severe	6	0	1	N
P2319	M	3	63.51813826	2	Critical	11	0	1	N
P2425	F	3	54.50239562	1	Severe	10	0	1	N
P1636	M	3	46.53798768	0	Critical	8	0	1	N
P1824	F	3	74.19849418	5	Severe	4	0	0
P1862	F	3	45.71115674	0	Critical	7	0	0
P2121	F	3	75.24435318	6	Moderate	11	0	0
P2143	M	3	66.65845311	3	Critical	10	0	0
P2382	M	3	59.11019849	1	Moderate	12	0	0
P2603	M	3	59.51266256	2	Severe	9	0	1	N
P2096	M	3	68.78302533	3	Critical	7	1	1	P
P1484	M	3	54.0862423	1	Critical	6	0	0
P1574	M	3	53.94113621	2	Moderate	4	0	0
P1581	F	3	69.43189596	2	Moderate	9	0	1	N
P1596	M	3	63.19507187	3	Severe	4	0	0
P1649	M	3	81.07597536	6	Critical	13	1	0
P1670	M	3	69.27857632	3	Moderate	19	0	0
P1812	F	3	68.12046543	2	Severe	7	0	0
P1927	M	3	64.5229295	2	Moderate	7	0	1	N
P2159	M	3	78.44490075	3	Severe	14	0	1	N
P2295	M	3	61.59342916	2	Moderate	12	0	0
P2664	M	3	80.78028747	6	Severe	7	0	0
P2712	M	3	52.80492813	1	Critical	7	0	1	N
P1342	M	3	46.91581109	0	Moderate	19	0	0
P1554	M	3	91.14579055	5	Severe	12	0	0
P1607	M	3	59.87679671	2	Severe	11	0	0
P1700	M	3	73.53867214	4	Severe	7	0	0
P1719	F	3	70.93223819	4	Moderate	8	0	1	N
P1763	M	3	69.28405202	3	Severe	10	0	1	N
P2087	F	3	77.73305955	3	Critical	9	0	0
P2101	F	3	64.57768652	3	Severe	10	0	1	N
P2332	F	3	74.21218344	10	Severe	4	0	0
P2753	M	3	59.14852841	1	Severe	9	0	1	N
P2807	M	3	64.01916496	2	Severe	10	0	0
P1501	M	3	80.1724846	6	Critical	0	1	0
P1573	F	3	67.94250513	2	Severe	9	0	0
P1624	M	3	57.65092402	1	Critical	10	0	0
P1715	M	3	74.89117043	5	Moderate	12	0	1	N
P1748	F	3	73.04312115	5	Moderate	5	0	0
P1762	M	3	58.00684463	1	Severe	9	0	0
P1769	F	3	49.80698152	1	Severe	10	0	0
P1794	F	3	86.39288159	5	Moderate	5	0	0
P1840	F	3	31.95619439	0	Mild	6	0	1	N
P1855	M	3	49.55509925	0	Critical	9	0	0
P1898	M	3	74.65297741	3	Moderate	0	0	1	N
P2040	F	3	47.39767283	0	Severe	7	0	1	N
P2174	M	3	80.73100616	4	Severe	13	0	0
P2224	F	3	62.03422313	2	Critical	7	0	0
P2271	M	3	58.57631759	1	Severe	11	0	0
P2497	M	3	64.52019165	2	Moderate	12	0	0
P2695	M	3	63.96714579	3	Severe	11	0	0
P2814	M	3	64.03832991	3	Critical	10	0	0
P1514	M	3	54.97878166	1	Critical	19	0	0
P1526	M	3	39.38672142	0	Critical	8	0	0
P1595	M	3	72.00821355	6	Severe	10	0	1	N
P1793	M	3	82.22039699	6	Critical	10	0	1	N
P2215	F	3	71.8384668	4	Critical	10	0	1	N
P2219	M	3	72.42710472	3	Critical	11	0	1	N
P2496	M	3	45.724846	1	Severe	8	0	1	N
P2505	F	3	62.08898015	3	Severe	9	0	0
P2698	M	3	72.27104723	3	Critical	1	1	0
P2763	M	3	78.91581109	4	Severe	10	1	1	N
P1516	F	3	89.53867214	7	Severe	14	1	0
P1559	M	3	80.14784394	8	Severe	11	1	0
P1586	M	3	69.50855578	4	Moderate	8	1	0
P1598	M	3	42.11362081	0	Critical	9	0	0
P1641	M	3	57.87816564	1	Severe	9	0	0
P1712	F	3	90.17659138	4	Moderate	14	0	0
P1791	F	3	76.12046543	5	Moderate	12	0	0
P1814	M	3	59.01711157	1	Moderate	11	0	0
P1823	M	3	74.50239562	3	Severe	11	0	1	N
P1828	F	3	79.50992471	6	Moderate	7	0	1	N
P2086	F	3	79.2881588	6	Severe	9	0	0
P2353	F	3	90.57631759	4	Severe	5	0	0
P2464	M	3	65.24024641	2	Critical	10	0	1	P
P2696	M	3	44.98836413	0	Moderate	12	0	0
P2704	F	3	48.70910335	0	Moderate	7	0	1	N
P1629	F	3	63.26351814	2	Severe	12	0	1	N
P1842	M	3	62.75975359	2	Moderate	8	0	0
P2073	F	3	84.79397673	4	Severe	9	0	0
P2780	F	3	74.36824093	3	Critical	8	1	1	N
P2103	M	3	36.5065024	0	Critical	13	0	1	N
P2177	M	3	79.42778919	4	Critical	4	1	0
P2196	M	3	57.08418891	4	Critical	11	0	1	P
P2260	M	3	80.89527721	4	Severe	13	0	1	N
P1452	M	3	76.04654346	3	Critical	11	0	0
P1477	F	3	61.88364134	2	Severe	9	0	0
P1621	F	3	76.28473648	4	Moderate	3	0	0
P1628	F	3	51.86036961	1	Severe	14	0	0
P1666	F	3	79.6605065	3	Moderate	11	0	0
P1836	M	3	72.6844627	7	Critical	6	1	0
P2012	M	3	85.16084873	6	Mild	8	0	0
P2069	M	3	70.45859001	3	Critical	8	0	0
P2071	M	3	53.43737166	5	Moderate	9	0	1	N
P2410	F	3	57.86173854	1	Severe	10	0	0
P2591	M	3	66.55441478	2	Moderate	10	0	0
P1435	M	3	65.00752909	5	Moderate	12	0	1	P
P1521	M	3	99.45242984	6	Severe	6	1	1	N
P1544	M	3	38.1026694	0	Moderate	10	0	1	P
P1556	M	3	54.67488022	1	Moderate	4	0	1	P
P1593	M	3	37.58795346	0	Moderate	4	0	0
P1611	M	3	66.27789185	2	Severe	9	1	0
P1617	M	3	47.69883641	1	Critical	7	0	1	P
P1633	F	3	61.82340862	2	Severe	7	0	1	N
P1637	M	3	53.11978097	2	Severe	9	0	0
P1639	F	3	73.28131417	4	Moderate	6	0	0
P1668	M	3	46.72689938	0	Moderate	6	0	1	N
P1693	F	3	55.03627652	1	Moderate	13	0	0
P2041	M	3	71.12388775	5	Moderate	7	0	0
P2109	M	3	49.91649555	0	Moderate	10	0	1	N
P2120	F	3	90.23682409	5	Moderate	9	0	1	P
P2167	M	3	68.24914442	2	Severe	13	0	1	N
P2195	F	3	66.44490075	2	Severe	13	0	0
P2291	M	3	55.45242984	2	Critical	5	0	1	P
P2539	M	3	72.8569473	4	Moderate	12	1	1	N
P2626	M	3	72.5284052	5	Severe	3	0	0
P1529	F	3	48.44079398	0	Severe	11	0	0
P1789	M	3	72.08213552	3	Moderate	15	0	0
P1795	M	3	82.9596167	5	Moderate	11	0	0
P1818	M	3	75.76180698	5	Critical	2	0	0
P2276	M	3	44.72826831	0	Moderate	8	0	1	N
P2459	F	3	54.77344285	1	Severe	9	0	0
P2707	M	3	41.87816564	0	Critical	10	0	1	P
P1599	F	3	79.40041068	3	Moderate	15	0	1	N
P1697	M	3	57.31690623	1	Critical	9	0	1	N
P1796	F	3	52.33127995	1	Moderate	10	0	0
P1816	M	3	62.03696099	3	Critical	5	0	1	P
P1830	M	3	70.26146475	3	Critical	12	0	0
P1989	M	3	64.97741273	2	Critical	1	1	1	P
P2098	M	3	85.80971937	4	Severe	8	0	0
P2613	M	3	74.58453114	5	Severe	8	1	1	P
P2671	F	3	64.42710472	2	Moderate	6	1	1	N
P2714	M	3	51.88501027	2	Critical	8	0	0
P1468	M	3	70.78986995	3	Moderate	13	0	0
P1509	M	3	58.03148528	1	Moderate	13	0	1	N
P1705	M	3	55.86858316	1	Critical	11	0	1	P
P1730	F	3	85.46201232	5	Severe	6	1	1	P
P1744	F	3	74.50513347	3	Moderate	9	0	0
P1826	M	3	77.96303901	8	Severe	7	0	0
P1910	M	3	61.26214921	2	Severe	12	0	0
P2068	M	3	59.76454483	1	Severe	11	0	1	N
P2631	M	3	58.03696099	1	Moderate	10	0	0
P1359	F	3	55.35386721	2	Severe	8	0	1	N
P1701	M	3	56.678987	1	Moderate	9	0	0
P1792	M	3	32.25188227	0	Severe	10	0	0
P1810	M	3	77.12251882	7	Severe	5	0	0
P1974	M	3	55.09650924	1	Critical	10	0	0
P2776	M	3	80.90896646	6	Critical	12	1	1	N
P1841	F	3	50.36824093	1	Moderate	7	0	0
P1975	M	3	72.55030801	8	Moderate	7	0	0
P1387	M	3	55.29089665	1	Critical	7	0	0
P1445	M	3	80.35318275	6	Critical	10	1	0
P1550	F	3	51.1156742	1	Severe	12	0	0
P1681	M	3	76.71457906	4	Critical	4	0	1	P
P1729	M	3	81.04312115	4	Severe	9	0	0
P1784	F	3	46.75975359	0	Severe	9	0	0
P1815	F	3	88.28747433	8	Severe	2	1	0
P1955	F	3	75.99178645	4	Moderate	6	0	0
P1982	M	3	65.28678987	2	Moderate	11	0	0
P1579	M	3	55.66324435	1	Severe	10	0	0
P1627	M	3	73.07871321	3	Severe	5	0	1	N
P1631	F	3	65.53867214	2	Moderate	9	0	0
P1713	M	3	57.70841889	1	Moderate	9	0	1	N
P1785	M	3	73.86173854	3	Severe	11	1	0
P1821	M	3	58.48323066	1	Severe	7	0	0
P2108	F	3	80.09308693	4	Severe	12	1	1	N
P2367	M	3	80.47912389	6	Severe	8	1	1	P
P2487	M	3	80.65982204	8	Moderate	1	0	1	N
P2795	F	3	78.11088296	6	Critical	13	1	0
P1683	F	3	40.53114305	0	Moderate	10	0	0
P1750	M	3	56.90622861	1	Moderate	9	0	1	N
P1804	F	3	68.67077344	2	Severe	11	0	0
P1914	F	3	98.81998631	4	Severe	9	1	0
P2131	M	3	49.95482546	1	Critical	7	0	0
P2220	M	3	72.59137577	3	Severe	3	0	0
P2515	M	3	38.36824093	0	Critical	11	0	1	N
P1347	M	3	57.96577687	3	Critical	10	0	0
P1470	M	3	83.62217659	8	Moderate	9	0	0
P1511	F	3	90.95687885	5	Moderate	6	1	1	P
P1524	M	3	59.84668036	2	Moderate	5	0	0
P1749	F	3	67.69336071	2	Severe	7	1	1	P
P1827	M	3	52.67077344	1	Moderate	15	0	1	N
P1861	M	3	53.47570157	1	Moderate	8	0	0
P2270	F	3	68.55852156	2	Moderate	7	0	0
P2299	F	3	72.33127995	3	Severe	14	0	1	N
P2508	M	3	73.81245722	3	Critical	10	1	1	P
P1568	M	3	73.61806982	4	Moderate	14	1	1	P
P1571	M	3	46.23682409	0	Severe	11	0	0
P1612	F	3	77.75770021	5	Critical	5	1	1	P
P1664	F	3	93.08418891	7	Severe	11	1	1	P
P1753	M	3	59.61943874	2	Critical	13	0	1	N
P1832	M	3	67.20602327	3	Mild	12	0	1	N
P1834	F	3	88.95824778	6	Severe	3	1	0
P1838	M	3	61.81519507	2	Critical	5	1	1	N
P1843	F	3	78.03969884	3	Moderate	12	0	0
P2363	F	3	78.65845311	4	Moderate	1	0	1	N
P2470	M	3	44.3504449	0	Severe	7	0	1	N
P1448	F	3	72.0054757	4	Severe	5	0	1	N
P1515	F	3	71.25804244	3	Moderate	10	0	1	N
P1564	M	3	67.31827515	2	Critical	4	0	1	P
P1618	M	3	62.20123203	2	Severe	10	0	1	N
P1831	F	3	53.41820671	1	Moderate	10	0	0
P2084	M	3	66.55441478	2	Severe	12	0	0
P2287	M	3	64.0109514	2	Critical	12	0	1	N
P2750	M	3	41.63997262	0	Severe	7	0	0
P2779	F	3	62.15742642	8	Severe	2	1	1	P
P1660	F	3	86.26146475	7	Severe	8	0	0
P2484	F	3	81.31690623	4	Moderate	20	0	0
P1548	F	3	78.49144422	3	Severe	12	0	1	N
P1716	F	3	26.2477755	0	Severe	0	0	0
P1736	M	3	75.85489391	3	Severe	7	1	1	N
P1779	F	3	59.58658453	3	Mild	9	0	1	N
P2569	M	3	54.36824093	2	Critical	5	0	1	P
P2609	F	3	56.03832991	1	Severe	14	0	0
P2777	F	3	76.77481177	4	Moderate	3	0	1	N
P2813	M	3	46.86379192	0	Critical	10	0	0
P1561	F	3	72.58863792	3	Severe	6	0	1	N
P1643	M	3	48.89527721	1	Severe	11	0	0
P1685	M	3	84.02737851	6	Severe	11	0	1	P
P1756	M	3	65.5523614	5	Critical	4	0	0
P1760	M	3	61.42094456	2	Critical	11	0	1	N
P1807	M	3	59.22518823	1	Severe	12	0	0
P1863	F	3	53.14442163	1	Severe	11	0	0
P1882	M	3	85.68651608	11	Severe	28	1	1	N
P2005	M	3	55.64134155	1	Moderate	0	0	0
P2210	F	3	57.64271047	3	Moderate	1	0	0
P2641	M	3	63.01437372	2	Critical	7	0	0
P2786	M	3	55.51813826	1	Moderate	4	0	0
P1476	F	3	71.75906913	5	Critical	4	1	0
P1647	M	3	74.52156057	4	Critical	4	1	0
P1711	M	3	53.48939083	1	Severe	12	0	0
P1903	M	3	55.24435318	1	Moderate	11	0	0
P2204	M	3	61.34154689	2	Critical	17	0	0
P2272	F	3	55.50171116	1	Critical	18	0	1	P
P2522	M	3	49.73853525	0	Severe	9	0	0
P2566	M	3	57.0349076	1	Moderate	16	0	1	N
P2648	M	3	50.9650924	1	Critical	6	0	0
P2730	F	3	73.85352498	3	Critical	8	0	1	N
P1689	M	3	64.60232717	2	Severe	10	0	0
P1783	M	3	74.22587269	4	Severe	5	1	0
P1835	M	3	72.72279261	3	Critical	7	1	1	P
P1925	F	3	73.34976044	3	Severe	8	0	0
P1928	F	3	82.54893908	4	Severe	7	0	1	N
P1930	M	3	77.55509925	6	Moderate	9	0	0
P2004	F	3	27.10472279	1	Mild	1	0	0
P2006	M	3	44.42436687	0	Severe	7	0	0
P1650	F	3	64.76659822	4	Moderate	10	0	1	N
P1717	F	3	53.90006845	2	Critical	14	0	1	N
P1799	M	3	78.24229979	3	Critical	4	1	1	P
P1800	M	3	64.25462012	3	Severe	1	0	1	N
P1802	M	3	50.67214237	1	Critical	13	0	1	N
P1844	M	3	70.89664613	3	Moderate	13	0	1	N
P1846	M	3	42.54893908	0	Moderate	13	0	1	P
P1860	F	3	92.07939767	5	Severe	9	0	0
P1874	M	3	62.78439425	3	Severe	9	0	0
P1876	M	3	55.77275838	1	Critical	4	0	0
P1879	M	3	57.69199179	1	Critical	11	0	1	N
P1919	M	3	92.34223135	5	Moderate	8	1	0
P1924	F	3	85.11430527	6	Moderate	14	1	1	N
P1776	F	3	62.2532512	2	Severe	12	0	1	N
P1877	F	3	69.26762491	2	Moderate	14	0	0
P1901	M	3	62.43394935	2	Severe	12	0	1	N
P1906	M	3	74.97878166	6	Severe	11	0	0
P2011	M	3	60.57221081	2	Moderate	4	0	1	N
P1742	M	3	83.79192334	9	Severe	27	1	0
P1806	F	3	22.32443532	0	Moderate	0	0	0
P1845	M	3	81.53319644	5	Severe	8	1	0
P1967	F	3	76.93360712	5	Severe	10	0	0
P1920	F	3	75.81382615	3	Moderate	13	0	0
P1706	M	3	60.82956879	2	Critical	11	0	0
P1752	F	3	86.68035592	4	Severe	9	0	1	P
P1865	M	3	49.43463381	0	Severe	12	0	0
P1931	M	3	58.40383299	2	Severe	7	0	0
P2243	M	3	73.91649555	8	Moderate	11	0	1	N
P1562	F	3	93.9247091	5	Mild	4	0	1	N
P1880	M	3	63.27994524	2	Moderate	5	0	0
P1888	M	3	56.99383984	2	Critical	13	0	0
P1889	F	3	62.48596851	2	Moderate	12	0	1	N
P1899	F	3	91.53182752	7	Moderate	4	0	1	N
P1986	F	3	93.33880903	6	Moderate	6	0	1	N
P1987	F	3	78.75701574	3	Moderate	8	0	0
P1817	M	3	54.93497604	1	Severe	7	1	1	N
P1873	M	3	64.82683094	3	Severe	4	0	0
P1881	F	3	82.6091718	6	Moderate	32	0	0
P1909	M	3	34.49418207	2	Severe	2	0	0
P1741	M	3	59.6605065	4	Moderate	7	0	0
P1768	F	3	69.8973306	4	Moderate	4	1	1	P
P1833	M	3	70.4476386	3	Critical	11	1	1	P
P1859	M	3	53.28405202	1	Critical	6	0	0
P1866	M	3	74.92128679	3	Moderate	9	0	0
P1867	F	3	58.66666667	1	Moderate	9	0	0
P1890	M	3	57.46201232	1	Moderate	10	0	0
P1908	M	3	57.60164271	2	Severe	8	0	0
P1912	M	3	73.62628337	6	Moderate	9	0	0
P1921	F	3	26.64202601	0	Severe	12	0	0
P1646	M	3	80.34223135	6	Moderate	8	0	1	N
P2009	M	3	65.77686516	2	Moderate	16	0	1	N
P2197	F	3	68.73100616	2	Moderate	3	0	1	P
P1766	F	3	79.75085558	5	Moderate	6	1	0
P1850	M	3	44.14784394	0	Critical	7	0	1	N
P1922	M	3	56.03011636	1	Moderate	10	0	0
P2003	F	3	73.02395619	4	Severe	5	0	1	N
P1694	M	3	70.31348392	3	Critical	6	0	0
P1896	F	3	81.52772074	6	Moderate	5	0	0
P1825	M	3	62.37097878	3	Critical	5	1	1	P
P1911	M	3	74.50239562	9	Moderate	15	0	0
P1941	F	3	48.54757016	0	Severe	10	0	0
P1942	F	3	61.40999316	3	Severe	7	0	0
P1960	F	3	83.9945243	6	Severe	4	1	1	P
P1985	F	3	54.02874743	1	Moderate	6	0	1	N
P2015	M	3	73.24572211	5	Moderate	14	0	1	N
P1462	M	3	81.2347707	5	Critical	5	1	0
P1496	F	3	86.87748118	4	Moderate	7	1	0
P1758	M	3	61.79876797	10	Mild	0	0	0
P1897	M	3	54.29979466	1	Moderate	5	0	0
P1940	M	3	54.92950034	1	Moderate	11	0	0
P1528	M	3	95.68514716	6	Severe	11	0	0
P1535	M	3	69.25119781	2	Severe	14	0	1	N
P1626	F	3	61.95208761	2	Severe	4	0	0
P1691	M	3	50.62833676	1	Moderate	3	0	1	N
P1777	M	3	62.47227926	2	Moderate	3	0	1	N
P1917	F	3	56.5229295	1	Moderate	9	0	0
P1926	M	3	58.66666667	2	Moderate	4	0	0
P1936	M	3	79.75906913	4	Severe	4	1	1	P
P1956	F	3	60.1615332	2	Moderate	6	0	0
P1765	F	3	88.76386037	6	Moderate	4	0	1	N
P1976	M	3	76.5338809	3	Moderate	2	0	1	P
P2013	M	3	50.97604381	1	Moderate	11	0	0
P1743	F	3	56.56399726	2	Severe	7	0	0
P1932	F	3	58.98425736	2	Severe	11	0	0
P1963	M	3	75.16495551	3	Severe	10	0	1	P
P1992	F	3	68.60506502	2	Severe	15	1	1	P
P1714	M	3	53.91649555	1	Severe	12	0	0
P1718	F	3	63.40588638	2	Moderate	8	0	0
P1933	F	3	74.67214237	6	Severe	8	0	0
P1965	M	3	73.38809035	7	Moderate	11	0	1	P
P1994	M	3	76.95550992	3	Moderate	9	0	0
P1735	M	3	59.62491444	1	Critical	4	0	1	P
P1869	F	3	67.14852841	2	Moderate	6	1	1	N
P1891	F	3	95.92881588	5	Severe	11	1	0
P1934	F	3	82.67214237	4	Moderate	12	0	0
P1948	M	3	65.53593429	5	Moderate	4	0	0
P1950	F	3	60.5065024	2	Moderate	3	0	0
P1970	M	3	76.21629021	4	Severe	8	1	1	P
P1995	F	3	71.09103354	3	Severe	11	0	0
P1893	M	3	49.72210815	1	Severe	10	0	0
P1939	F	3	61.80424367	2	Moderate	4	0	0
P1957	F	3	50.59000684	3	Moderate	2	0	0
P1958	F	3	11.43874059	0	Mild	3	0	0
P2014	F	3	71.33470226	3	Severe	23	0	1	N
P2600	M	3	71.83025325	4	Moderate	0	0	1	P
P1720	F	3	67.49897331	2	Moderate	5	0	1	N
P1853	M	3	62.78986995	2	Critical	7	0	1	N
P1885	F	3	61.16358658	2	Moderate	9	0	0
P1894	M	3	59.81382615	2	Severe	4	0	0
P1923	M	3	75.52087611	5	Severe	11	0	0
P1953	M	3	73.48665298	4	Severe	10	0	0
P1988	F	3	67.43052704	3	Severe	9	0	0
P2486	F	3	83.92607803	5	Severe	5	1	0
P1723	M	3	66.74332649	3	Moderate	9	0	1	N
P1726	F	3	58.86379192	2	Moderate	10	0	1	N
P1870	M	3	63.38398357	2	Critical	12	0	1	N
P1884	F	3	65.69472964	2	Severe	10	0	0
P1959	M	3	63.86310746	3	Moderate	13	0	0
P1966	F	3	79.72621492	6	Moderate	12	0	1	N
P1997	F	3	44.6954141	1	Moderate	3	0	1	N
P1690	M	3	67.59206023	3	Moderate	9	1	1	N
P1733	M	3	58.57357974	1	Severe	11	0	0
P1767	F	3	75.9945243	6	Moderate	10	0	0
P1868	F	3	53.11156742	1	Moderate	3	0	1	N
P1929	F	3	55.84394251	1	Moderate	7	0	1	N
P1996	M	3	58.36550308	1	Moderate	6	0	0
P2020	F	3	63.15674196	3	Critical	9	0	1	P
P2021	M	3	74.73511294	3	Moderate	10	0	1	P
P1737	M	3	60.15605749	2	Moderate	5	0	0
P2002	F	3	78.14921287	3	Moderate	19	0	0
P2017	M	3	71.70431211	3	Moderate	9	0	0
P2018	M	3	55.84120465	1	Moderate	7	0	1	N
P2019	M	3	44	1	Moderate	7	0	0
P1938	M	3	87.87679671	5	Severe	3	1	0
P1946	M	3	53.68651608	1	Critical	2	0	1	N
P1969	F	3	69.26762491	3	Moderate	7	0	0
P1978	M	3	71.46338125	4	Moderate	7	0	0
P1998	F	3	81.99589322	6	Mild	19	0	0
P1739	M	3	71.41957563	4	Moderate	8	0	0
P1754	M	3	84.06023272	5	Moderate	7	0	0
P1858	M	3	59.92060233	1	Moderate	1	0	0
P1883	M	3	60.7008898	2	Severe	8	0	0
P1944	M	3	75.47433265	6	Mild	5	0	0
P2016	M	3	70.23682409	3	Mild	3	0	0
P1704	F	3	52.77481177	1	Moderate	11	0	0
P1721	M	3	62.35181383	2	Severe	7	0	0
P1738	M	3	30.68035592	0	Moderate	9	0	0
P1788	M	3	69.65639973	2	Moderate	11	0	0
P1857	F	3	54.69404517	1	Mild	9	0	0
[truncated: 823 more rows]
